# Supplementary material for: Proteome Profiling of Mycobacterium tuberculosis Cells Exposed to Nitrosative Stress
Source: ACS Omega. 2022 Jan 14;7(4):3470–82. doi: 10.1021/acsomega.1c05923 (PMC8811941; doi:10.1021/acsomega.1c05923)
Supplement: Supplementary file 1 — ao1c05923_si_001.xlsx [file ao1c05923_si_001.xlsx]

## Sheet: Cover page
Proteome Profiling of Mycobacterium tuberculosis Cells Exposed to Nitrosative Stress
Alemayehu Godana Birhanu1,2*, Marta Gómez-Muñoz1**, Shewit Kalayou3,4**, Tahira Riaz1, Timo Lutter1, Solomon Abebe Yimer1, 5, Markos Abebe6, Tone Tønjum1,3*
1Department of Microbiology, University of Oslo, P.O. Box 4950, Nydalen, NO-0424 Oslo, Norway
2Addis Ababa University, Institute of Biotechnology, P.O. Box 1176, Addis Ababa, Ethiopia
3Department of Microbiology, Oslo University Hospital, P.O. Box 4950, Nydalen, NO-0424 Oslo, Norway
4International Center of Insect Physiology and Ecology (ICIPE), P.O. Box 30772-00100 Nairobi, Kenya
5Coalition for Epidemic Preparedness Innovations (CEPI), P.O. Box 123, Torshov, 0412 Oslo, Norway
6Armauer Hansen Research Institute, Jimma Road, P.O. Box 1005, Addis Ababa, Ethiopia
*Correspondence and requests for materials should be addressed to AGB (alexbiology97@yahoo.com) or TT (tone.tonjum@medisin.uio.no)
** Shared second authors

## Sheet: S1
Table S1. List of proteins identified in Mycobacterium tuberculosis (H37Rv) (n=2911).
Protein Name	Gene name	T: Protein IDs	T: Majority protein IDs	N: Peptides	N: Razor + unique peptides	N: Unique peptides	N: Intensity	N: MS/MS count	N: Peptide counts (all)	N: Peptide counts (unique)
Mycolipanoate synthase	msl3	A0A089QRB9	A0A089QRB9	90	88	84	40006000000	1106	90	84
Phosphotyrosine protein phosphatase PTPB (Protein-tyrosine-phosphatase) (PTPase)	ptbB	I6WXK4	I6WXK4	18	18	18	5522800000	145	18	18
Conserved protein	Rv0157A	I6WXK8	I6WXK8	2	2	2	634490000	33	2	2
Putative antitoxin VapB51	vapB51	I6WXS6	I6WXS6	4	4	4	328460000	29	4	4
Uncharacterized protein	Rv0597c	I6WYU2	I6WYU2	7	7	7	835220000	24	7	7
(3R)-hydroxyacyl-ACP dehydratase subunit HadB	hadB	I6WYY7	I6WYY7	9	9	9	47732000000	351	9	9
Conserved threonine rich protein	Rv0679c	I6WZ30	I6WZ30	2	2	2	21775000	4	2	2
Probable conserved transmembrane protein	Rv0713	I6WZ58	I6WZ58	8	8	8	1954600000	112	8	8
Possible D-3-phosphoglycerate dehydrogenase SerA2 (Phosphoglycerate dehydrogenase) (PGDH)	serA2	I6WZ71	I6WZ71	2	2	2	69267000	1	2	2
Uncharacterized protein	Rv0743c	I6WZ83	I6WZ83	6	6	6	401990000	49	6	6
Conserved protein	Rv0760c	I6WZD7	I6WZD7	7	7	7	3717600000	71	7	7
Probable oxidoreductase	Rv0765c	I6WZD9	I6WZD9	3	3	3	153450000	17	3	3
29 kDa antigen CFP29	cfp29	I6WZG6	I6WZG6	19	19	19	7865800000	299	19	19
Probable conserved exported protein	Rv0817c	I6WZH9	I6WZH9	12	12	12	1394600000	86	12	12
Conserved protein	Rv0822c	I6WZI4	I6WZI4	7	7	7	212440000	31	7	7
Multicopper oxidase MmcO	mmcO	I6WZK7	I6WZK7	7	7	7	1109300000	62	7	7
Probable cold shock-like protein B CspB	cspB	I6WZM9	I6WZM9	10	10	10	14165000000	182	10	10
Possible resolvase	Rv0921	I6WZS4	I6WZS4	3	3	3	85989000	6	3	3
Uncharacterized protein	Rv0926c	I6WZS8	I6WZS8	12	12	12	5443000000	178	12	12
NUDIX hydrolase	Rv1700	I6X235	I6X235	5	5	5	789450000	36	5	5
PE-PGRS family protein PE25	PE25	I6X486	I6X486	2	2	2	22095000	2	2	2
Uncharacterized protein	Rv2474c	I6X4D6	I6X4D6	8	8	8	869760000	65	8	8
Uncharacterized protein	Rv2522c	I6X4J0	I6X4J0	12	12	12	1450100000	88	12	12
Probable amino acid decarboxylase	Rv2531c	I6X4K0	I6X4K0	27	27	27	4051100000	169	27	27
Probable acyl-CoA thioesterase II TesB2 (TEII)	tesB2	I6X4S7	I6X4S7	11	11	11	5074800000	126	11	11
Probable arsenic-transport integral membrane protein ArsC	arsC	I6X4W4	I6X4W4	3	3	3	208960000	12	3	3
Conserved protein	Rv2683	I6X540	I6X540	9	9	9	2854900000	148	9	9
Probable conserved integral membrane alanine and leucine rich protein	Rv2693c	I6X548	I6X548	2	2	2	101150000	16	2	2
Probable conserved alanine rich transmembrane protein	Rv2698	I6X552	I6X552	4	4	4	654620000	46	4	4
Uncharacterized protein	Rv2708c	I6X562	I6X562	3	3	3	398900000	60	3	3
Conserved alanine rich protein	Rv2728c	I6X579	I6X579	6	6	6	974330000	79	6	6
Possible alanine rich oxidoreductase	Rv2781c	I6X5C5	I6X5C5	12	12	12	4164800000	121	12	12
Riboflavin biosynthesis protein	ribF	I6X5C9	I6X5C9	7	7	7	854070000	89	7	7
Uncharacterized protein;Uncharacterized protein	Rv2828c; Rv2825c	I6X5G8;P71627	I6X5G8;P71627	6	6	6	1826900000	47	NaN	NaN
Probable Sn-glycerol-3-phosphate transport ATP-binding protein ABC transporter UgpC	ugpC	I6X5H3	I6X5H3	3	3	3	360290000	11	3	3
Possible multifunctional enzyme siroheme synthase CysG: uroporphyrin-III C-methyltransferase (Urogen III methylase) (SUMT) (Uroporphyrinogen III methylase) (UROM) + precorrin-2 oxidase + ferrochelatas...	cysG	I6X5I7	I6X5I7	11	11	11	1366800000	51	11	11
Probable glutamine synthetase GlnA4 (Glutamine synthase) (GS-II)	glnA4	I6X5K1	I6X5K1	16	16	16	4813000000	160	16	16
Probable transcriptional regulatory protein	Rv2884	I6X5M3	I6X5M3	4	4	4	165490000	13	4	4
Uncharacterized protein	Rv2954c	I6X5U4	I6X5U4	12	12	12	2037800000	99	12	12
Conserved protein	Rv3032A	I6X630	I6X630	5	5	5	357660000	35	5	5
Probable acyl-CoA dehydrogenase FadE22	fadE22	I6X654	I6X654	22	22	22	3241700000	157	22	22
Probable transcriptional regulatory protein (Probably DeoR-family)	Rv3066	I6X658	I6X658	3	3	3	102920000	10	3	3
Uncharacterized protein	Rv3076	I6X666	I6X666	4	4	4	17300000000	54	4	4
PPE family protein PPE52	PPE52	I6X6H8	I6X6H8	5	5	5	566250000	50	5	5
Conserved protein	Rv3438	I6X7B3	I6X7B3	9	9	9	7415300000	117	9	9
Conserved protein	Rv3463	I6X7D4	I6X7D4	17	17	17	9724800000	310	17	17
Possible exported protein	Rv3483c	I6X7F2	I6X7F2	3	3	3	1070600000	28	3	3
Uncharacterized protein	Rv3488	I6X7F9	I6X7F9	7	7	7	1434000000	82	7	7
Conserved hypothetical Mce associated alanine and valine rich protein	Rv3493c	I6X7G4	I6X7G4	10	10	10	1666000000	135	10	10
Mce-family protein Mce4B	mce4B	I6X7G8	I6X7G8	11	11	11	2988600000	84	11	11
Probable ferredoxin FdxD	fdxD	I6X7H4	I6X7H4	2	2	2	1910900000	41	2	2
Probable conserved membrane protein	Rv3524	I6X7J6	I6X7J6	3	3	3	189270000	7	3	3
Uncharacterized protein	Rv3572	I6X7P2	I6X7P2	3	3	3	370010000	10	3	3
Possible monooxygenase	Rv3618	I6X7W8	I6X7W8	7	7	7	844210000	82	7	7
Probable conserved lipoprotein LpqG	lpqG	I6X7X3	I6X7X3	9	9	9	13423000000	294	9	9
Probable conserved transmembrane protein	Rv3645	I6X7Z3	I6X7Z3	13	13	13	2957200000	139	13	13
Probable periplasmic dipeptide-binding lipoprotein DppA	dppA	I6X811	I6X811	12	12	12	1070300000	48	12	12
Uncharacterized protein	Rv3678A	I6X824	I6X824	2	2	2	2058600000	53	2	2
Conserved protein	Rv3683	I6X827	I6X827	15	15	15	4257200000	130	15	15
Conserved protein	Rv3688c	I6X831	I6X831	7	7	7	6759100000	194	7	7
Polyketide synthase Pks13	pks13	I6X8D2	I6X8D2	93	93	93	112620000000	1928	93	93
Conserved protein	Rv0078B	I6X8G2	I6X8G2	1	1	1	83409000	23	1	1
Probable zinc metalloprotease Zmp1	zmp1	I6X8R2	I6X8R2	23	23	23	9147800000	234	23	23
Heme-binding protein Rv0203	Rv0203	I6X8R5	I6X8R5	1	1	1	33807000	1	1	1
Probable aldehyde dehydrogenase	Rv0223c	I6X8S7	I6X8S7	14	14	14	5192500000	211	14	14
Probable transmembrane protein	Rv0461	I6X961	I6X961	2	2	2	945390000	28	2	2
Probable conserved lipoprotein LpqO	lpqO	I6X9E2	I6X9E2	6	6	6	1119300000	41	6	6
Probable acyl-CoA dehydrogenase FadE8	fadE8	I6X9J0	I6X9J0	22	22	22	7880200000	299	22	22
Probable aldehyde dehydrogenase NAD dependent AldA (Aldehyde dehydrogenase [NAD+])	aldA	I6X9R9	I6X9R9	14	14	14	1242200000	73	14	14
Probable bifunctional acylase GgtA: cephalosporin acylase (GL-7ACA acylase) + gamma-glutamyltranspeptidase (GGT)	ggtA	I6X9S5	I6X9S5	14	14	14	2120100000	113	14	14
Conserved protein	Rv0791c	I6X9T8	I6X9T8	13	13	13	2231400000	131	13	13
Conserved protein	Rv0811c	I6X9V3	I6X9V3	13	13	13	3725200000	115	13	13
Uncharacterized protein	Rv0839	I6X9X6	I6X9X6	9	9	9	808900000	52	9	9
Conserved protein	Rv0854	I6X9Y7	I6X9Y7	5	5	5	8696100000	110	5	5
Conserved protein	Rv0911	I6XA34	I6XA34	8	8	8	4695800000	135	8	8
Segregation and condensation protein B	scpB	I6XCB2	I6XCB2	9	9	9	2646200000	120	9	9
Nicotinamidase/pyrazinamidase	pncA	I6XD65	I6XD65	4	4	4	998740000	48	4	4
Polyketide synthase Pks12	pks12	I6XD69	I6XD69	69	69	66	7151100000	347	69	66
Conserved protein	Rv2237A	I6XDU8	I6XDU8	5	5	5	3787200000	57	5	5
Possible conserved membrane protein	Rv2520c	I6XEI0	I6XEI0	5	5	5	6097100000	98	5	5
Putative peptidoglycan hydrolase Rv2525c	Rv2525c	I6XEI5	I6XEI5	8	8	8	9796400000	40	8	8
Conserved protein	Rv2548A	I6XEK2	I6XEK2	8	8	8	1643900000	82	8	8
Endolytic murein transglycosylase	mltG	I6XEK6	I6XEK6	11	11	11	1183400000	70	11	11
Probable transmembrane protein	Rv2617c	I6XER9	I6XER9	7	7	7	3086100000	59	7	7
Possible methyltransferase (Methylase)	Rv2622	I6XES4	I6XES4	11	11	11	2946500000	110	11	11
Conserved hypothetical alanine rich protein	Rv2681	I6XF17	I6XF17	13	13	13	1670400000	124	13	13
TRK system potassium uptake protein CeoB	ceoB	I6XF25	I6XF25	19	19	19	12633000000	350	19	19
Conserved alanine and glycine and valine rich protein	Rv2696c	I6XF31	I6XF31	10	10	10	3939200000	161	10	10
Possible conserved transmembrane alanine and glycine rich protein	Rv2721c	I6XF52	I6XF52	28	28	28	43971000000	678	28	28
Conserved alanine and arginine rich protein	Rv2731	I6XF60	I6XF60	32	32	32	10111000000	378	32	32
Probable alanine rich hydrolase	Rv2765	I6XF92	I6XF92	13	13	13	6130300000	175	13	13
Probable lipoprotein LppU	lppU	I6XFA6	I6XFA6	3	3	3	362620000	41	3	3
Probable acyl-CoA dehydrogenase FadE21	fadE21	I6XFA9	I6XFA9	15	15	15	4547200000	133	15	15
Probable membrane protein	Rv2799	I6XFB7	I6XFB7	4	4	4	942210000	50	4	4
Uncharacterized protein	Rv2803	I6XFC2	I6XFC2	3	3	3	291110000	2	3	3
Probable Sn-glycerol-3-phosphate transport integral membrane protein ABC transporter UgpA	ugpA	I6XFF3	I6XFF3	2	2	2	2862800000	31	2	2
Uncharacterized protein	Rv2840c	I6XFF7	I6XFF7	2	2	2	645400000	50	2	2
GCN5-related N-acetyltransferase	Rv2867c	I6XFI7	I6XFI7	6	6	6	592970000	5	6	6
Possible methyltransferase (Methylase)	Rv2966c	I6XFS7	I6XFS7	3	3	3	205270000	7	3	3
Uncharacterized protein Rv3035	Rv3035	I6XFZ8	I6XFZ8	11	11	11	1204400000	98	11	11
Probable transcriptional regulatory protein (Probably AsnC-family)	Rv3050c	I6XG13	I6XG13	11	11	11	5921600000	193	11	11
Conserved protein	Rv3079c	I6XG43	I6XG43	10	10	10	2517100000	90	10	10
Conserved protein	Rv3190A	I6XGJ1	I6XGJ1	1	1	1	25308000	3	1	1
Probable dicarboxylic acid transport integral membrane protein KgtP (Dicarboxylate transporter)	kgtP	I6XHB8	I6XHB8	3	3	3	87962000	3	3	3
Uncharacterized protein	Rv3491	I6XHD1	I6XHD1	1	1	1	35759000	5	1	1
Mce-family protein Mce4D	mce4D	I6XHD6	I6XHD6	8	8	8	1048000000	70	8	8
Uncharacterized protein	Rv3527	I6XHG6	I6XHG6	2	2	2	39389000	17	2	2
Uncharacterized protein	Rv3531c	I6XHH2	I6XHH2	2	2	2	44912000	3	2	2
Probable hydratase	hsaE	I6XHH5	I6XHH5	8	8	8	2547400000	76	8	8
Conserved protein	Rv3541c	I6XHI0	I6XHI0	4	4	4	349990000	24	4	4
Steroid 3-ketoacyl-CoA thiolase	fadA5	I6XHI4	I6XHI4	13	13	13	3516200000	128	13	13
Probable acetyl-CoA acetyltransferase FadA6 (Acetoacetyl-CoA thiolase)	fadA6	I6XHJ3	I6XHJ3	14	14	14	6423300000	195	14	14
Uncharacterized protein	Rv3672c	I6XHX8	I6XHX8	7	7	7	2226400000	101	7	7
Possible hydrolase	Rv3677c	I6XHY3	I6XHY3	5	5	5	522220000	15	5	5
Conserved protein	Rv3705c	I6XI06	I6XI06	2	2	2	354200000	32	2	2
Possible cobyric acid synthase CobQ2	cobQ2	I6XI14	I6XI14	6	6	6	4630000000	101	6	6
Conserved protein	Rv3718c	I6XI16	I6XI16	12	12	12	13551000000	208	12	12
Possible hydrolase	Rv0045c	I6XU97	I6XU97	10	10	10	4173800000	169	10	10
Probable oxidoreductase	Rv0082	I6XUD2	I6XUD2	3	3	3	588660000	33	3	3
Possible conserved lipoprotein LpqP	lpqP	I6XVY0	I6XVY0	3	3	3	125810000	1	3	3
Probable membrane protein	Rv0686	I6XVZ6	I6XVZ6	15	15	15	12254000000	331	15	15
GCN5-related N-acetyltransferase	Rv0730	I6XW38	I6XW38	19	19	19	32640000000	443	19	19
Adenylosuccinate lyase	purB	I6XWA1	I6XWA1	28	28	28	10800000000	346	28	28
Uncharacterized protein	Rv0790c	I6XWA9	I6XWA9	4	4	4	231730000	3	4	4
Uncharacterized protein	Rv0810c	I6XWB9	I6XWB9	2	2	2	2572000000	29	2	2
Uncharacterized protein	Rv0863	I6XWF9	I6XWF9	2	2	2	10435000000	56	2	2
Probable molybdenum cofactor biosynthesis protein D 2 MoaD2 (Molybdopterin converting factor small subunit) (Molybdopterin [MPT] converting factor, subunit 1)	moaD2	I6XWG2	I6XWG2	2	2	2	376800000	13	2	2
Possible lipid carrier protein or keto acyl-CoA thiolase	Rv0914c	I6XWJ8	I6XWJ8	11	11	11	2575900000	97	11	11
Uncharacterized protein	Rv0923c	I6XWK6	I6XWK6	12	12	12	983760000	70	12	12
Conserved protein	Rv1498A	I6XY36	I6XY36	4	4	4	3619900000	54	4	4
Probable conserved lipoprotein DsbF	dsbF	I6XYM2	I6XYM2	3	3	3	599520000	44	3	3
Peptide synthetase MbtE (Peptide synthase)	mbtE	I6Y0L1	I6Y0L1	56	56	56	7753000000	360	56	56
Dihydrofolate synthase/folylpolyglutamate synthase	folC	I6Y0R5	I6Y0R5	19	19	19	7605200000	276	19	19
Possible acyl-CoA dehydrogenase FadE19 (MMGC)	fadE19	I6Y0W5	I6Y0W5	15	15	15	4395700000	210	15	15
Conserved protein	Rv2510c	I6Y0X6	I6Y0X6	15	15	15	4392600000	180	15	15
Probable shikimate 5-dehydrogenase AroE (5-dehydroshikimate reductase)	aroE	I6Y120	I6Y120	5	5	5	926970000	50	5	5
Uncharacterized protein	Rv2670c	I6Y1G3	I6Y1G3	6	6	6	723380000	40	6	6
Uncharacterized protein	Rv2675c	I6Y1G8	I6Y1G8	10	10	10	3197000000	130	10	10
Probable conserved integral membrane alanine and valine and leucine rich protein	Rv2690c	I6Y1H7	I6Y1H7	11	11	11	1466800000	58	11	11
Conserved hypothetical alanine rich protein	Rv2695	I6Y1I1	I6Y1I1	5	5	5	712670000	28	5	5
Possible conserved secreted alanine rich protein	Rv2700	I6Y1I5	I6Y1I5	6	6	6	3236500000	87	6	6
Conserved protein	Rv2778c	I6Y1P2	I6Y1P2	7	7	7	3887800000	80	7	7
Probable transcriptional repressor SirR	sirR	I6Y1Q2	I6Y1Q2	14	14	14	3792100000	139	14	14
Conserved alanine rich protein	Rv2844	I6Y1V1	I6Y1V1	6	6	6	1248700000	93	6	6
Probable cob(I)alamin adenosyltransferase CobO (Corrinoid adenosyltransferase) (Corrinoid adotransferase activity)	cobO	I6Y1V6	I6Y1V6	7	7	7	414030000	37	7	7
Probable short-chain type dehydrogenase/reductase	Rv2857c	I6Y1W3	I6Y1W3	4	4	4	1717500000	56	4	4
Uncharacterized protein	Rv2862c	I6Y1W7	I6Y1W7	6	6	6	372930000	8	6	6
Probable penicillin-binding protein DacB2 (D-alanyl-D-alanine carboxypeptidase) (DD-peptidase) (DD-carboxypeptidase) (PBP) (DD-transpeptidase) (Serine-type D-ala-D-ala carboxypeptidase) (D-amino acid...	dacB2	I6Y204	I6Y204	6	6	6	1340100000	56	6	6
Probable multifunctional mycocerosic acid synthase membrane-associated Mas	mas	I6Y231	I6Y231	94	94	87	46898000000	1393	94	87
Conserved protein	Rv2956	I6Y242	I6Y242	10	9	9	2762700000	57	10	9
Possible 2-hydroxyhepta-2,4-diene-1,7-dioate isomerase (HHDD isomerase)	Rv2993c	I6Y276	I6Y276	9	9	9	11116000000	206	9	9
Probable conserved lipoprotein LppZ	lppZ	I6Y293	I6Y293	14	14	14	10105000000	252	14	14
Probable lipoprotein LpqA	lpqA	I6Y2A3	I6Y2A3	4	4	4	311650000	26	4	4
Probable monooxygenase	Rv3049c	I6Y2E2	I6Y2E2	24	24	23	3017300000	149	24	23
Probable phosphoglucomutase PgmA (Glucose phosphomutase) (PGM)	pgmA	I6Y2G3	I6Y2G3	24	24	24	7856500000	241	24	24
Probable conserved integral membrane protein	Rv3092c	I6Y2I9	I6Y2I9	7	7	7	1647000000	64	7	7
Conserved protein	Rv3136A	I6Y2Q7	I6Y2Q7	2	2	2	238740000	5	2	2
Double hotdog hydratase	Rv0216	I6Y340	I6Y340	12	12	12	3010700000	41	12	12
Conserved protein	Rv0397A	I6Y3N9	I6Y3N9	1	1	1	79591000	2	1	1
Lipoprotein LprN	lprN	I6Y3P1	I6Y3P1	12	12	12	2877500000	80	12	12
Conserved integral membrane protein YrbE4B. Possible ABC transporter	yrbE4B	I6Y3P5	I6Y3P5	1	1	1	148830000	1	1	1
Acyl-CoA dehydrogenase FadE27	fadE27	I6Y3Q0	I6Y3Q0	15	15	15	1358400000	61	15	15
Conserved protein	Rv3510c	I6Y3Q7	I6Y3Q7	7	7	7	492870000	26	7	7
Possible oxidoreductase	Rv3530c	I6Y3S9	I6Y3S9	4	4	4	1024700000	25	4	4
Probable enoyl-CoA hydratase EchA20 (Enoyl hydrase) (Unsaturated acyl-CoA hydratase) (Crotonase)	echA20	I6Y3U6	I6Y3U6	5	5	5	450660000	16	5	5
Possible conserved transmembrane protein	Rv0473	I6Y3V3	I6Y3V3	18	18	18	1732400000	101	18	18
Probable acyl-CoA dehydrogenase FadE30	fadE30	I6Y3V5	I6Y3V5	10	10	10	1126300000	59	10	10
Uncharacterized protein	Rv3594	I6Y3Z2	I6Y3Z2	2	2	2	138900000	2	2	2
Uncharacterized protein	Rv3647c	I6Y469	I6Y469	3	3	3	434230000	33	3	3
Uncharacterized protein	Rv0610c	I6Y481	I6Y481	4	4	4	162960000	8	4	4
Probable dipeptide-transport ATP-binding protein ABC transporter DppD	dppD	I6Y482	I6Y482	8	8	8	594160000	48	8	8
Probable anion transporter ATPase	Rv3680	I6Y498	I6Y498	23	23	23	14848000000	371	23	23
Possible glyoxalase II (Hydroxyacylglutathione hydrolase) (GLX II)	Rv0634c	I6Y4A5	I6Y4A5	9	9	9	2646500000	126	9	9
Uncharacterized protein	Rv3707c	I6Y4C4	I6Y4C4	2	2	2	39918000	5	2	2
Possible ligase	Rv3712	I6Y4C7	I6Y4C7	8	8	8	1747900000	72	8	8
N-acetylmuramoyl-L-alanine amidase Rv3717	Rv3717	I6Y4D2	I6Y4D2	10	10	10	1291500000	108	10	10
Probable enoyl-CoA hydratase EchA5 (Enoyl hydrase) (Unsaturated acyl-CoA hydratase) (Crotonase)	echA5	I6Y4E8	I6Y4E8	14	14	14	11364000000	244	14	14
Uncharacterized protein	Rv0690c	I6Y4G1	I6Y4G1	9	9	9	1078700000	84	9	9
Possible D-xylulose kinase XylB (Xylulokinase) (Xylulose kinase)	xylB	I6Y4K0	I6Y4K0	14	14	14	1405700000	72	14	14
Probable acyl-CoA dehydrogenase FadE9	fadE9	I6Y4R2	I6Y4R2	13	13	13	1343000000	76	13	13
Possible 4-carboxymuconolactone decarboxylase (CMD)	Rv0771	I6Y4S7	I6Y4S7	3	3	3	299540000	26	3	3
Uncharacterized protein	Rv0776c	I6Y4S9	I6Y4S9	2	2	2	132530000	12	2	2
Probable oxidoreductase	Rv0794c	I6Y4U4	I6Y4U4	20	20	20	4582600000	210	20	20
Conserved protein	Rv0799c	I6Y4U9	I6Y4U9	7	7	7	1617300000	75	7	7
Uncharacterized protein	Rv0804	I6Y4V2	I6Y4V2	3	3	3	312140000	12	3	3
Phosphoribosylformylglycinamidine cyclo-ligase	purM	I6Y4V6	I6Y4V6	17	17	17	10444000000	273	17	17
Uncharacterized protein	Rv0837c	I6Y4Y1	I6Y4Y1	3	3	3	71297000	15	3	3
Possible fatty-acid-CoA ligase FadD16 (Fatty-acid-CoA synthetase) (Fatty-acid-CoA synthase)	fadD16	I6Y4Z4	I6Y4Z4	5	5	5	858610000	32	5	5
Uncharacterized protein	Rv0857	I6Y4Z9	I6Y4Z9	7	7	7	761900000	89	7	7
Dioxygenase	Rv0913c	I6Y551	I6Y551	13	13	13	2076900000	125	13	13
Conserved protein	Rv0052	I6Y6S3	I6Y6S3	7	7	7	1176000000	86	7	7
Probable conserved transmembrane protein	Rv0204c	I6Y748	I6Y748	2	2	2	118570000	9	2	2
Probable 3-oxoacyl-[acyl-carrier protein] reductase FabG4 (3-ketoacyl-acyl carrier protein reductase)	fabG4	I6Y778	I6Y778	35	35	35	195900000000	1346	35	35
Probable acyl-CoA ligase FadD31 (Acyl-CoA synthetase) (Acyl-CoA synthase)	fadD31	I6Y7V6	I6Y7V6	35	35	35	95972000000	946	35	35
Uncharacterized protein	Rv0613c	I6Y897	I6Y897	40	40	40	11630000000	496	40	40
Probable enoyl-CoA hydratase EchA3 (Enoyl hydrase) (Unsaturated acyl-CoA hydratase) (Crotonase)	echA3	I6Y8B5	I6Y8B5	15	15	15	47368000000	399	15	15
Possible enoyl-CoA hydratase EchA4 (Enoyl hydrase) (Unsaturated acyl-CoA hydratase) (Crotonase)	echA4	I6Y8F2	I6Y8F2	9	9	9	1206200000	74	9	9
HTH-type transcriptional regulator MmpR5	mmpR5	I6Y8F7	I6Y8F7	6	6	6	534330000	44	6	6
Conserved protein	Rv0712	I6Y8I5	I6Y8I5	8	8	8	2180400000	85	8	8
Possible transcriptional regulatory protein	Rv0737	I6Y8K3	I6Y8K3	6	6	6	651900000	37	6	6
Probable conserved exported protein	Rv0774c	I6Y8R4	I6Y8R4	2	2	2	566270000	53	2	2
Phosphoribosylformylglycinamidine synthase subunit PurS	purS	I6Y8S6	I6Y8S6	2	2	2	3807000000	49	2	2
Uncharacterized protein	Rv0807	I6Y8U3	I6Y8U3	7	7	7	895360000	34	7	7
Probable proline iminopeptidase Pip (Prolyl aminopeptidase) (Pap)	pip	I6Y8X0	I6Y8X0	4	4	4	267970000	11	4	4
Probable fatty-acid-CoA racemase Far	far	I6Y8Y0	I6Y8Y0	2	2	2	387660000	37	2	2
Probable molybdopterin biosynthesis Mog protein	mog	I6Y8Y8	I6Y8Y8	4	4	4	1954400000	54	4	4
Possible conserved integral membrane protein	Rv0870c	I6Y8Z3	I6Y8Z3	3	3	3	452940000	28	3	3
Conserved protein	Rv0925c	I6Y946	I6Y946	15	15	15	17079000000	309	15	15
Conserved protein	Rv2475c	I6Y9E8	I6Y9E8	4	4	4	1944700000	38	4	4
Probable carboxylesterase LipQ	lipQ	I6Y9F7	I6Y9F7	4	4	4	60590000	4	4	4
Possible oxidase regulatory-related protein	Rv2499c	I6Y9H2	I6Y9H2	4	4	4	587180000	41	4	4
Probable short-chain type dehydrogenase/reductase	Rv2509	I6Y9I3	I6Y9I3	22	22	22	21557000000	431	22	22
L,D-transpeptidase 2	ldtB	I6Y9J2	I6Y9J2	8	8	8	2363300000	68	8	8
Probable restriction system protein Mrr	mrr	I6Y9K2	I6Y9K2	18	18	18	6234100000	202	18	18
2-methylcitrate synthase	prpC	I6Y9Q3	I6Y9Q3	8	8	8	1313400000	55	8	8
Probable conserved transmembrane protein	Rv2620c	I6Y9U6	I6Y9U6	1	1	1	46176000	1	1	1
Uncharacterized protein	Rv2664	I6Y9Z5	I6Y9Z5	2	2	2	100550000	2	2	2
Peptide-methionine (R)-S-oxide reductase	msrB	I6YA00	I6YA00	9	9	9	3075000000	86	9	9
Probable enoyl-CoA hydratase EchA15 (Enoyl hydrase) (Unsaturated acyl-CoA hydratase) (Crotonase)	echA15	I6YA03	I6YA03	8	8	8	6205500000	113	8	8
Uncharacterized protein	Rv2699c	I6YA17	I6YA17	9	9	9	37303000000	377	9	9
Conserved protein	Rv2704	I6YA21	I6YA21	6	6	6	472020000	43	6	6
Probable conserved transmembrane protein	Rv2709	I6YA25	I6YA25	1	1	1	386650000	24	1	1
Conserved alanine and leucine rich protein	Rv2714	I6YA29	I6YA29	12	12	12	6279200000	210	12	12
Uncharacterized protein	Rv2734	I6YA42	I6YA42	2	2	2	31308000	11	2	2
Uncharacterized protein	Rv2738c	I6YA47	I6YA47	4	4	4	324770000	12	4	4
Possible conserved transmembrane alanine rich protein	Rv2743c	I6YA50	I6YA50	6	6	6	6498000000	43	6	6
Probable conserved transmembrane protein	Rv2772c	I6YA75	I6YA75	5	5	5	621630000	47	5	5
Probable conserved transmembrane alanine rich protein	Rv2843	I6YAE2	I6YAE2	6	6	6	1070700000	50	6	6
Possible alanine rich dehydrogenase	Rv2997	I6YAU3	I6YAU3	5	5	5	184740000	15	5	5
Uncharacterized protein	Rv3005c	I6YAV3	I6YAV3	6	6	6	905040000	65	6	6
Uncharacterized protein	Rv3015c	I6YAW3	I6YAW3	14	14	14	4140300000	203	14	14
Uncharacterized protein	Rv3033	I6YAY5	I6YAY5	5	5	5	1541800000	68	5	5
Conserved protein	Rv3038c	I6YAZ1	I6YAZ1	14	14	14	3835300000	107	14	14
Probable glutaredoxin electron transport component of NRDEF (Glutaredoxin-like protein) NrdH	nrdH	I6YB06	I6YB06	1	1	1	25993000	2	1	1
Probable short chain alcohol dehydrogenase/reductase	Rv3057c	I6YB11	I6YB11	17	17	17	3179300000	132	17	17
Uncharacterized protein Rv3067	Rv3067	I6YB21	I6YB21	1	1	1	12961000	2	1	1
Conserved protein	Rv3091	I6YB49	I6YB49	25	25	25	6655200000	314	25	25
Uncharacterized protein	Rv3096	I6YB54	I6YB54	5	5	5	232740000	13	5	5
Probable transcriptional regulatory protein LrpA (Lrp/AsnC-family)	lrpA	I6YBQ3	I6YBQ3	8	8	8	1600100000	98	8	8
Pentapeptide repeat protein MfpA	mfpA	I6YBX3	I6YBX3	2	2	2	154850000	6	2	2
Probable 3-hydroxyacyl-thioester dehydratase HtdY	htdY	I6YBZ8	I6YBZ8	22	22	22	31883000000	508	22	22
Epoxide hydrolase B	ephB	I6YC03	I6YC03	6	6	6	1354500000	42	6	6
Uncharacterized protein	Rv3489	I6YC91	I6YC91	4	4	4	2598200000	108	4	4
Mce-family protein Mce4F	mce4F	I6YC95	I6YC95	12	12	12	1491000000	59	12	12
Mce-family protein Mce4A	mce4A	I6YC99	I6YC99	11	11	11	1398000000	78	11	11
Acyl-CoA dehydrogenase FadE26	fadE26	I6YCA3	I6YCA3	13	13	13	2314800000	122	13	13
Possible siderophore-binding protein	Rv3525c	I6YCB9	I6YCB9	2	2	2	254890000	24	2	2
Uncharacterized protein	Rv3529c	I6YCC4	I6YCC4	3	3	3	96792000	4	3	3
Probable short-chain type dehydrogenase/reductase	Rv3549c	I6YCE1	I6YCE1	3	3	3	123840000	4	3	3
Probable oxidoreductase	Rv3559c	I6YCF0	I6YCF0	9	9	9	733470000	45	9	9
Probable helicase HelZ	helZ	I6YCF3	I6YCF3	21	21	21	2959200000	62	21	21
Probable acyl-CoA dehydrogenase FadE33	fadE33	I6YCF5	I6YCF5	9	9	9	822300000	51	9	9
Uncharacterized protein	Rv3651	I6YCP0	I6YCP0	22	22	22	7226100000	259	22	22
Uncharacterized protein	Rv3662c	I6YCP7	I6YCP7	6	6	6	543700000	34	6	6
Possible epoxide hydrolase EphE (Epoxide hydratase) (Arene-oxide hydratase)	ephE	I6YCQ4	I6YCQ4	10	10	10	1087600000	77	10	10
Possible membrane protein	Rv3675	I6YCQ7	I6YCQ7	4	4	4	269790000	15	4	4
Conserved protein	Rv3698	I6YCS6	I6YCS6	4	4	4	526030000	5	4	4
Uncharacterized protein	plsC	I6YDI9	I6YDI9	17	17	17	4831700000	196	17	17
Probable acetyl-/propionyl-CoA carboxylase (Beta subunit) AccD1	accD1	I6YDK7	I6YDK7	17	17	17	1850900000	113	17	17
Uncharacterized protein	Rv2516c	I6YDM0	I6YDM0	4	4	4	1164500000	36	4	4
Probable cytoplasmic peptidase PepQ	pepQ	I6YDN6	I6YDN6	15	15	15	21470000000	436	15	15
Probable conserved membrane protein	Rv2609c	I6YDV4	I6YDV4	13	13	13	3199300000	96	13	13
Probable conserved transmembrane alanine and leucine rich protein	Rv2707	I6YE67	I6YE67	3	3	3	722680000	5	3	3
S-adenosyl-L-methionine-dependent methyltransferase	Rv2751	I6YEA3	I6YEA3	17	17	17	6971400000	217	17	17
Probable short-chain type dehydrogenase/reductase	Rv2766c	I6YEB6	I6YEB6	15	15	15	13412000000	337	15	15
Uncharacterized protein	Rv2795c	I6YEE1	I6YEE1	8	8	8	1545300000	71	8	8
Probable enoyl-CoA hydratase EchA16 (Enoyl hydrase) (Unsaturated acyl-CoA hydratase) (Crotonase)	echA16	I6YEH6	I6YEH6	15	15	15	21482000000	290	15	15
Probable conserved integral membrane protein	Rv2877c	I6YEL8	I6YEL8	1	1	1	42423000	3	1	1
Possible oxidoreductase	Rv2893	I6YEN3	I6YEN3	8	8	8	1151400000	71	8	8
Putative permease Rv2963	Rv2963	I6YET7	I6YET7	1	1	1	173670000	18	1	1
Pyruvate carboxylase	pca	I6YEU0	I6YEU0	37	37	37	10074000000	362	37	37
Uncharacterized protein	Rv2990c	I6YEW1	I6YEW1	3	3	3	72513000	1	3	3
Probable conserved secreted protein TB22.2	TB22.2	I6YF08	I6YF08	4	4	4	1983100000	64	4	4
Probable conserved ATP-binding protein ABC transporter	Rv3041c	I6YF11	I6YF11	11	11	11	2632400000	117	11	11
Conserved protein	Rv3046c	I6YF16	I6YF16	8	8	8	5742600000	131	8	8
Conserved protein	Rv3075c	I6YF40	I6YF40	18	18	18	18110000000	365	18	18
Rubredoxin	rubB	I6YFL7	I6YFL7	2	2	2	455290000	31	2	2
Possible bifunctional protein BirA: biotin operon repressor + biotin--[acetyl-CoA-carboxylase] synthetase (Biotin--protein ligase)	birA	I6YFP0	I6YFP0	6	6	6	1108300000	69	6	6
Uncharacterized protein	Rv3415c	I6YG27	I6YG27	6	6	6	5458400000	32	6	6
N-alpha-acetyltransferase RimI	rimI	I6YG32	I6YG32	5	5	5	172280000	5	5	5
Glutamate decarboxylase	gadB	I6YG46	I6YG46	17	17	17	3933100000	153	17	17
Possible conserved transmembrane protein	Rv3437	I6YG51	I6YG51	5	5	5	864370000	37	5	5
Conserved protein	Rv3472	I6YG83	I6YG83	6	6	6	795120000	11	6	6
PE family protein PE31	PE31	I6YG87	I6YG87	2	2	2	2846200000	50	2	2
Probable conserved membrane protein	Rv3482c	I6YG92	I6YG92	9	9	9	1839000000	79	9	9
Conserved hypothetical Mce associated protein	Rv3492c	I6YGA5	I6YGA5	9	9	9	2108300000	81	9	9
Mce-family protein Mce4C	mce4C	I6YGB1	I6YGB1	17	17	17	2988200000	122	17	17
Probable lipid carrier protein or keto acyl-CoA thiolase Ltp3	ltp3	I6YGD8	I6YGD8	2	2	2	147550000	18	2	2
Uncharacterized protein	Rv3528c	I6YGE4	I6YGE4	14	14	14	21139000000	272	14	14
Uncharacterized protein	Rv3542c	I6YGF8	I6YGF8	4	4	4	227900000	28	4	4
Probable acyl-CoA dehydrogenase FadE31	fadE31	I6YGH7	I6YGH7	11	11	11	1367000000	82	11	11
Possible conserved lipoprotein LppH	lppH	I6YGJ4	I6YGJ4	5	5	5	427860000	37	5	5
Possible hydrolase	Rv3591c	I6YGL1	I6YGL1	11	11	11	1385400000	107	11	11
Epoxide hydrolase A	ephA	I6YGS0	I6YGS0	6	6	6	1684300000	63	6	6
Possible conserved membrane protein	Rv3632	I6YGT7	I6YGT7	2	2	2	190820000	24	2	2
Probable dipeptide-transport integral membrane protein ABC transporter DppB	dppB	I6YGV9	I6YGV9	2	2	2	52638000	9	2	2
Possible protease	Rv3668c	I6YGW2	I6YGW2	2	2	2	152520000	3	2	2
Possible membrane-anchored thioredoxin-like protein (Thiol-disulfide interchange related protein)	Rv3673c	I6YGW6	I6YGW6	3	3	3	272080000	21	3	3
Conserved protein	Rv3678c	I6YGW9	I6YGW9	6	6	6	39842000000	199	6	6
Uncharacterized protein	ponA2	I6YGX2	I6YGX2	29	29	29	7803900000	302	29	29
Probable methanol dehydrogenase transcriptional regulatory protein MoxR2	moxR2	I6YGX9	I6YGX9	20	19	19	29886000000	469	20	19
Conserved hypothetical proline rich protein	Rv3705A	I6YGY9	I6YGY9	1	1	1	64769000	5	1	1
Possible histone-like protein Hns	hns	I6YHB0	I6YHB0	4	4	4	16024000000	136	4	4
Probable conserved membrane protein	Rv0012	L0T243	L0T243	3	3	3	320820000	21	3	3
Conserved integral membrane protein YrbE1B	yrbE1B;yrbE2B	L0T2Q9;O07790	L0T2Q9	5	5	5	517620000	24	NaN	NaN
Mce-family protein Mce1F	mce1F	L0T2W6	L0T2W6	19	19	19	8807500000	271	19	19
Possible oxidoreductase	Rv0197	L0T2Z1	L0T2Z1	5	5	5	104730000	7	5	5
Putative zinc metalloprotease Rip2	rip2	L0T550	L0T550	2	2	2	111070000	3	2	2
Ribonuclease VapC51	vapC51	L0T5V6	L0T5V6	7	7	7	974500000	67	7	7
PPE family protein PPE31 (Fragment)	PPE31	L0T7Y7	L0T7Y7	3	3	3	678890000	28	3	3
Possible transposase	Rv1042c	L0T897	L0T897	2	2	2	29580000	3	2	2
Anti-sigma-E factor RseA	rseA	L0T905	L0T905	3	3	3	419120000	25	3	3
Penicillin-binding protein PbpB	pbpB	L0T911	L0T911	4	4	4	371010000	6	4	4
Probable catechol-O-methyltransferase	Rv1703c	L0TAD5	L0TAD5	16	16	16	23501000000	448	16	16
Conserved transmembrane protein	Rv2037c	L0TB61	L0TB61	9	9	9	2045400000	88	9	9
Possible flavoprotein	Rv2251	L0TBR2	L0TBR2	13	13	13	5622800000	199	13	13
Possible flavoprotein	Rv2250A	L0TBY6	L0TBY6	4	4	4	1323000000	50	4	4
Lipase LipV	lipV	L0TC47	L0TC47	10	10	10	3468300000	179	10	10
ECF RNA polymerase sigma factor SigJ	sigJ	L0TCG5	L0TCG5	8	8	8	1582200000	48	8	8
DNA ligase C	ligC	L0TDE1	L0TDE1	7	7	7	2210500000	69	7	7
Probable piperideine-6-carboxilic acid dehydrogenase Pcd (Piperideine-6-carboxylate dehydrogenase)	pcd	L7N650	L7N650	13	13	13	3706400000	189	13	13
N-acetylmuramoyl-L-alanine amidase CwlM	cwlM	L7N653	L7N653	18	18	18	5255200000	223	18	18
Probable aminopeptidase N PepN (Lysyl aminopeptidase) (LYS-AP) (Alanine aminopeptidase)	pepN	L7N655	L7N655	44	44	44	24491000000	650	44	44
Conserved protein TB18.5	TB18.5	L7N657	L7N657	8	8	8	62242000000	311	8	8
Probable integral membrane cytochrome D ubiquinol oxidase (Subunit I) CydA (Cytochrome BD-I oxidase subunit I)	cydA	L7N662	L7N662	11	11	11	27658000000	268	11	11
Possible N-acyl-L-amino acid amidohydrolase AmiA1 (N-acyl-L-amino acid aminohydrolase)	amiA1	L7N663	L7N663	13	13	13	5680600000	158	13	13
Thioredoxin	trxB1	L7N664	L7N664	7	7	7	3342300000	113	7	7
Probable conserved integral membrane transport protein	Rv3236c	L7N665	L7N665	3	2	2	45230000	4	3	2
Uncharacterized protein	Rv3196A	L7N668	L7N668	6	6	6	5710400000	120	6	6
Probable UDP-glucose 4-epimerase GalE3 (Galactowaldenase) (UDP-galactose 4-epimerase) (Uridine diphosphate galactose 4-epimerase) (Uridine diphospho-galactose 4-epimerase)	galE3	L7N670	L7N670	6	6	6	450990000	45	6	6
Probable poly(A) polymerase PcnA (Polynucleotide adenylyltransferase) (NTP polymerase) (RNA adenylating enzyme) (Poly(A) polymerase)	pcnA	L7N672	L7N672	26	26	26	10246000000	315	26	26
Uncharacterized protein	Rv1638A	L7N673	L7N673	5	5	5	8235600000	191	5	5
Probable molybdenum cofactor biosynthesis protein MoeB2 (MPT-synthase sulfurylase) (Molybdopterin synthase sulphurylase)	moeB2	L7N674	L7N674	6	6	6	594890000	20	6	6
PPE family protein PPE18	PPE18	L7N675	L7N675	10	10	6	7262100000	181	10	6
Oxidative stress response regulatory protein OxyS	oxyS	L7N677	L7N677	10	10	10	3564400000	104	10	10
PE family protein PE17	PE17	L7N681	L7N681	2	2	2	270880000	6	2	2
Conserved protein	Rv2141c	L7N684	L7N684	19	19	19	6129200000	262	19	19
Uncharacterized protein	usfY	L7N685	L7N685	1	1	1	205720000	10	1	1
Uncharacterized protein	Rv0078A	L7N686	L7N686	11	11	11	2536000000	109	11	11
Possible methyltransferase	Rv3322c	L7N687	L7N687	4	4	4	71871000	7	4	4
Two component transcriptional regulator TrcR	trcR	L7N689	L7N689	7	7	7	462100000	42	7	7
Peptidase M20 domain-containing protein 2	amiB1	L7N690	L7N690	12	12	12	2089900000	83	12	12
Conserved protein	Rv1489	L7N692	L7N692	7	7	7	13152000000	116	7	7
PE family protein PE12	PE12	L7N693	L7N693	2	2	2	342430000	1	2	2
PE family immunomodulator PE5;PE family protein PE29	PE5;PE29	L7N695;Q6MX17	L7N695;Q6MX17	1	1	1	595640000	9	NaN	NaN
Probable fatty-acid-CoA ligase FadD34 (Fatty-acid-CoA synthetase) (Fatty-acid-CoA synthase)	fadD34	L7N699	L7N699	10	10	10	1157900000	75	10	10
PE-PGRS family protein PE_PGRS38	Rv2162c	L7N6A1	L7N6A1	2	2	2	58133000	11	2	2
Possible transcriptional regulatory protein (Possibly TetR-family)	Rv0275c	L7N6A2	L7N6A2	5	5	5	462710000	25	5	5
D-alpha-D-mannose-1-phosphate guanylyltransferase ManB (D-alpha-D-heptose-1-phosphate guanylyltransferase)	manB	L7N6A5	L7N6A5	25	25	25	19552000000	366	25	25
Probable conserved lipoprotein LpqI	lpqI	L7N6B0	L7N6B0	15	15	15	6925300000	246	15	15
Conserved protein	Rv1322A	L7N6B1	L7N6B1	7	7	7	1075100000	50	7	7
Probable periplasmic iron-transport lipoprotein	Rv0265c	L7N6B2	L7N6B2	8	8	8	2149400000	67	8	8
Probable zinc-type alcohol dehydrogenase (E subunit) AdhE1	adhE1	L7N6B3	L7N6B3	12	12	12	1595300000	82	12	12
Conserved protein	Rv1191	O05293	O05293	22	22	22	11057000000	300	22	22
Uncharacterized protein	Rv1192	O05294	O05294	10	10	10	4702800000	94	10	10
Probable fatty-acid-CoA ligase FadD36 (Fatty-acid-CoA synthetase) (Fatty-acid-CoA synthase)	fadD36	O05295	O05295	14	14	14	12736000000	322	14	14
Conserved protein	Rv1194c	O05296	O05296	21	21	21	11425000000	315	21	21
Uncharacterized protein	Rv1204c	O05305	O05305	9	9	9	485320000	36	9	9
Cytokinin riboside 5-monophosphate phosphoribohydrolase	log	O05306	O05306	2	2	2	233770000	22	2	2
Probable fatty-acid-CoA ligase FadD6 (Fatty-acid-CoA synthetase) (Fatty-acid-CoA synthase)	fadD6	O05307	O05307	28	28	28	13175000000	450	28	28
Conserved protein	Rv1209	O05310	O05310	5	5	5	551220000	53	5	5
Probable DNA-3-methyladenine glycosylase I TagA (Tag I) (3-methyladenine-DNA glycosylase I, constitutive) (DNA-3-methyladenine glycosidase I)	tagA	O05311	O05311	6	6	6	2449100000	42	6	6
Conserved protein	Rv1211	O05312	O05312	5	5	5	44721000000	130	5	5
Conserved protein	Rv1215c	O05316	O05316	23	23	23	4141100000	192	23	23
Probable conserved integral membrane protein	Rv1216c	O05317	O05317	3	3	3	814710000	28	3	3
Probable tetronasin-transport integral membrane protein ABC transporter	Rv1217c	O05318	O05318	5	5	5	749920000	30	5	5
Conserved protein	Rv3909	O05436	O05436	18	18	18	3122700000	154	18	18
Immunity factor for TNT	Rv3902c	O05443	O05443	3	3	3	19372000	3	3	3
Uncharacterized protein	Rv3898c	O05447	O05447	1	1	1	35514000	6	1	1
ESX conserved component EccC2. ESX-2 type VII secretion system protein. Possible membrane protein	eccC2	O05450	O05450	25	25	25	1650000000	119	25	25
ESAT-6-like protein EsxD	esxD	O05453	O05453	4	4	4	3215900000	140	4	4
Probable conserved membrane protein	Rv3888c	O05456	O05456	18	18	18	8552200000	281	18	18
Mycosin-2	mycP2	O05458	O05458	10	10	10	2421700000	126	10	10
Mycosin-1	mycP1	O05461	O05461	6	6	6	947850000	33	6	6
Probable polyprenyl-diphosphate synthase GrcC2 (Polyprenyl pyrophosphate synthetase)	grcC2	O05572	O05572	7	7	7	1803600000	74	7	7
Conserved serine rich protein	Rv0991c	O05574	O05574	4	4	4	2101400000	89	4	4
5-formyltetrahydrofolate cyclo-ligase	Rv0992c	O05575	O05575	6	6	6	1366400000	72	6	6
UTP--glucose-1-phosphate uridylyltransferase GalU (UDP-glucose pyrophosphorylase) (UDPGP) (Alpha-D-glucosyl-1-phosphate uridylyltransferase) (Uridine diphosphoglucose pyrophosphorylase)	galU	O05576	O05576	11	11	11	7001500000	185	11	11
Ribosomal-protein-alanine acetyltransferase RimJ (Acetylating enzyme for N-terminal of ribosomal protein S5)	rimJ	O05578	O05578	2	2	2	304960000	17	2	2
Probable conserved transmembrane protein	Rv0996	O05579	O05579	2	2	2	36709000	2	2	2
Acetyltransferase Pat	Rv0998	O05581	O05581	6	6	6	489990000	38	6	6
Uncharacterized protein	Rv0999	O05582	O05582	8	8	8	1692600000	77	8	8
Probable membrane protein	Rv1004c	O05589	O05589	1	1	1	7141600	6	1	1
Uncharacterized protein	Rv1006	O05592	O05592	26	26	26	14447000000	402	26	26
Putative ligase Rv1013	pks16	O05598	O05598	25	25	25	11934000000	366	25	25
Uncharacterized protein	Rv3090	O05769	O05769	11	11	11	10661000000	180	11	11
Hypothetical oxidoreductase	Rv3093c	O05772	O05772	12	12	12	7566100000	203	12	12
Uncharacterized protein	Rv3094c	O05773	O05773	21	21	21	28643000000	431	21	21
Conserved protein	Rv3099c	O05777	O05777	14	14	14	24131000000	303	14	14
Cell division ATP-binding protein FtsE	ftsE	O05779	O05779	18	18	18	18750000000	445	18	18
Possible conserved transmembrane protein	Rv3104c	O05781	O05781	8	8	8	1627000000	84	8	8
Possible alkyldihydroxyacetonephosphate synthase AgpS (Alkyl-DHAP synthase) (Alkylglycerone-phosphate synthase)	agpS	O05784	O05784	18	18	18	2361100000	158	18	18
Uncharacterized protein	Rv3120	O05796	O05796	5	5	5	304820000	42	5	5
Uncharacterized protein	Rv2854	O05805	O05805	8	8	8	471730000	24	8	8
Peptide synthetase MbtF (Peptide synthase)	mbtF	O05819	O05819	31	31	31	1599000000	102	31	31
Uncharacterized protein	Rv2375	O05823	O05823	7	7	7	1939000000	108	7	7
Uncharacterized protein	Rv2370c	O05828	O05828	7	7	6	201220000	6	7	6
Uncharacterized protein	Rv2365c	O05833	O05833	1	1	1	249700000	6	1	1
Uncharacterized protein	Rv2360c	O05838	O05838	6	6	6	1355100000	62	6	6
GCN5-related N-acetyltransferase, phosphorylase	Rv3225c	O05841	O05841	11	11	11	710620000	37	11	11
Possible iron-regulated short-chain dehydrogenase/reductase	Rv3224	O05842	O05842	18	18	18	46741000000	592	18	18
Conserved protein	Rv3218	O05848	O05848	11	11	11	2717900000	122	11	11
Possible SOJ/para-related protein	Rv3213c	O05853	O05853	10	10	10	4766600000	128	10	10
Conserved alanine valine rich protein	Rv3212	O05854	O05854	14	14	14	3515800000	141	14	14
Probable ATP-dependent RNA helicase RhlE	rhlE	O05855	O05855	21	21	21	5748500000	163	21	21
Conserved protein	Rv3210c	O05856	O05856	8	8	8	2764700000	152	8	8
Probable transcriptional regulatory protein (Probably TetR-family)	Rv3208	O05858	O05858	11	11	11	5035800000	216	11	11
Conserved protein	Rv3207c	O05859	O05859	10	10	10	1158300000	79	10	10
Conserved protein	Rv3205c	O05861	O05861	13	13	13	13474000000	231	13	13
Putative SOS response-associated peptidase	Rv3226c	O05872	O05872	6	6	6	623420000	42	6	6
Uncharacterized protein	Rv3228	O05873	O05873	7	7	7	1719100000	85	7	7
Conserved protein	Rv3231c	O05876	O05876	8	8	8	1720800000	85	8	8
Polyphosphate:GDP phosphotransferase	ppk2	O05877	O05877	20	20	20	4229800000	185	20	20
Conserved protein	Rv3237c	O05882	O05882	12	12	12	7495300000	230	12	12
Probable conserved integral membrane protein	mddA	O05883	O05883	3	3	3	497360000	26	3	3
Ribosome hibernation promotion factor	hpf	O05886	O05886	10	10	10	11959000000	210	10	10
Uncharacterized protein	Rv3243c	O05888	O05888	6	6	6	1141000000	61	6	6
Possible transcriptional regulatory protein (Probably TetR-family)	Rv3249c	O05892	O05892	7	7	7	697060000	55	7	7
Rubredoxin	rubA	O05894	O05894	1	1	1	22294000	3	1	1
Possible cationic amino acid transport integral membrane protein	Rv3253c	O05896	O05896	1	1	1	120270000	23	1	1
Uncharacterized protein Rv3254	Rv3254	O05897	O05897	11	11	11	979580000	58	11	11
Probable mannose-6-phosphate isomerase ManA (Phosphomannose isomerase) (Phosphomannoisomerase) (PMI) (Phosphohexoisomerase) (Phosphohexomutase)	manA	O05898	O05898	16	16	16	10959000000	258	16	16
Conserved protein	Rv3256c	O05899	O05899	17	17	17	7472300000	262	17	17
Conserved protein	Rv0907	O05900	O05900	5	5	5	351820000	16	5	5
Conserved protein	Rv0918	O05910	O05910	2	2	2	88870000	15	2	2
Possible conserved membrane protein	Rv1610	O06128	O06128	3	3	3	337540000	61	3	3
Probable membrane protein	Rv1615	O06132	O06132	3	3	3	1123000000	50	3	3
Conserved membrane protein	Rv1616	O06133	O06133	2	2	2	180060000	6	2	2
Probable acyl-CoA thioesterase II TesB1	tesB1	O06135	O06135	3	3	3	211380000	11	3	3
Conserved membrane protein	Rv1619	O06136	O06136	4	4	4	209360000	7	4	4
Probable component linked with the assembly of cytochrome transport transmembrane ATP-binding protein ABC transporter CydC	cydC	O06137	O06137	21	21	21	5822900000	228	21	21
Probable component linked with the assembly of cytochrome transport transmembrane ATP-binding protein ABC transporter CydD	cydD	O06138	O06138	20	20	20	7129300000	193	20	20
Probable integral membrane cytochrome D ubiquinol oxidase (Subunit II) CydB (Cytochrome BD-I oxidase subunit II)	cydB	O06139	O06139	2	2	2	116910000	20	2	2
Probable nonspecific lipid-transfer protein	Rv1627c	O06144	O06144	14	14	14	6724400000	180	14	14
Conserved protein	Rv1628c	O06145	O06145	8	8	8	1412200000	80	8	8
Uncharacterized protein	Rv1632c	O06149	O06149	5	5	5	956920000	58	5	5
Conserved protein	Rv1637c	O06154	O06154	7	7	7	16879000000	181	7	7
Probable conserved lipoprotein LpqF	lpqF	O06155	O06155	3	3	3	42420000	5	3	3
Dihydrolipoyllysine-residue acyltransferase component of branched-chain alpha-ketoacid dehydrogenase complex	bkdC	O06159	O06159	19	19	19	9641400000	277	19	19
Probable transcriptional regulatory protein (Probably TetR-family)	Rv2506	O06169	O06169	5	5	5	414560000	34	5	5
Uncharacterized protein	Rv1532c	O06178	O06178	5	5	5	590460000	51	5	5
Putative monooxygenase Rv1533	Rv1533	O06179	O06179	14	14	14	5516200000	231	14	14
Uncharacterized protein	Rv1535	O06180	O06180	5	5	5	669150000	58	5	5
Conserved protein	Rv2619c	O06194	O06194	5	5	5	1549700000	54	5	5
Uncharacterized protein	Rv2618	O06195	O06195	6	6	6	351270000	14	6	6
Conserved protein	Rv2616	O06198	O06198	5	5	5	1085600000	60	5	5
Conserved protein	Rv2161c	O06216	O06216	22	22	22	26594000000	365	22	22
Alkyl hydroperoxide reductase AhpD	Rv2159c	O06218	O06218	24	24	24	146130000000	869	24	24
Possible conserved transmembrane protein	Rv2146c	O06230	O06230	2	2	2	139540000	11	2	2
Uncharacterized protein	Rv2143	O06232	O06232	3	3	3	53365000	5	3	3
Probable conserved lipoprotein LppL	lppL	O06237	O06237	6	6	6	695270000	42	6	6
Uncharacterized protein	Rv2137c	O06238	O06238	6	6	6	1242900000	48	6	6
Conserved protein	Rv2135c	O06240	O06240	17	17	17	3104800000	146	17	17
Conserved protein	Rv2134c	O06241	O06241	8	8	8	2338600000	102	8	8
Uncharacterized protein	Rv2133c	O06242	O06242	2	2	2	85538000	4	2	2
Uncharacterized protein	Rv2132	O06243	O06243	2	2	2	392710000	29	2	2
Probable conserved transmembrane protein	Rv3435c	O06252	O06252	2	2	2	1991200000	33	2	2
Probable conserved secreted protein	Rv3605c	O06277	O06277	2	2	2	213100000	14	2	2
Probable conserved transmembrane protein rich in alanine and arginine and proline	Rv3604c	O06278	O06278	18	18	18	3385000000	226	18	18
Conserved hypothetical alanine and leucine rich protein	Rv3603c	O06279	O06279	8	8	8	1326900000	53	8	8
Probable serine protease HtrA (DEGP protein)	htrA	O06291	O06291	30	30	30	28786000000	608	30	30
Probable lipoprotein LpqJ	lpqJ	O06295	O06295	2	2	2	172640000	11	2	2
Probable conserved membrane protein	Rv0347	O06298	O06298	11	11	11	4346200000	174	11	11
Possible transcriptional regulatory protein	Rv0348	O06299	O06299	9	9	9	1162100000	105	9	9
Uncharacterized protein	Rv0349	O06300	O06300	5	5	5	797750000	43	5	5
Probable heat shock protein transcriptional repressor HspR (MerR family)	hspR	O06302	O06302	6	6	6	544410000	40	6	6
Conserved protein	Rv0356c	O06307	O06307	8	8	8	2687800000	110	8	8
Conserved protein	Rv0358	O06308	O06308	1	1	1	211890000	19	1	1
Conserved protein	Rv0360c	O06310	O06310	7	7	7	5154000000	96	7	7
Probable conserved membrane protein	Rv0361	O06311	O06311	11	11	11	4103600000	209	11	11
Magnesium transporter MgtE	mgtE	O06312	O06312	4	4	4	274360000	3	4	4
Conserved protein	Rv0365c	O06315	O06315	9	9	9	1727600000	99	9	9
Probable cutinase Cut4	cut4	O06319	O06319	1	1	1	26380000	1	1	1
Uncharacterized membrane protein Rv3479	Rv3479	O06342	O06342	21	21	21	4189300000	88	21	21
Possible conserved protein CpsA	cpsA	O06347	O06347	6	6	6	658220000	47	6	6
Probable short-chain type dehydrogenase/reductase	Rv3485c	O06348	O06348	13	13	13	6666500000	203	13	13
Uncharacterized membrane protein Rv3486	Rv3486	O06349	O06349	6	6	6	56488000	3	6	6
Carboxylesterase LipF	lipF	O06350	O06350	7	7	7	3119700000	63	7	7
Probable helicase	Rv3649	O06359	O06359	4	4	4	26493000	3	4	4
Possible DNA polymerase	Rv3644c	O06363	O06363	12	12	12	3818800000	86	12	12
Possible transferase (Possibly glycosyltransferase)	Rv3631	O06376	O06376	9	9	9	1250600000	72	9	9
Probable conserved integral membrane protein	Rv3629c	O06378	O06378	2	2	2	1660600000	3	2	2
Conserved protein	Rv3627c	O06380	O06380	19	19	19	6412300000	236	19	19
Uncharacterized protein	Rv3626c	O06381	O06381	10	10	10	2008600000	106	10	10
Conserved protein	Rv0523c	O06389	O06389	8	8	8	5225600000	104	8	8
Uncharacterized protein Rv0525	Rv0525	O06391	O06391	14	14	14	12374000000	274	14	14
Possible thioredoxin protein (Thiol-disulfide interchange protein)	Rv0526	O06392	O06392	11	11	11	2354000000	107	11	11
Possible cytochrome C-type biogenesis protein CcsA	ccsA	O06393	O06393	4	4	4	1155300000	48	4	4
Probable conserved transmembrane protein	Rv0528	O06394	O06394	7	7	7	358040000	34	7	7
Conserved protein	Rv0530	O06396	O06396	19	19	19	15919000000	408	19	19
Possible conserved membrane protein	Rv0531	O06397	O06397	3	3	3	959720000	30	3	3
S-methyl-5-thioadenosine phosphorylase	mtnP	O06401	O06401	4	4	4	684280000	10	4	4
Probable integral membrane protein	Rv0537c	O06403	O06403	4	4	4	700010000	31	4	4
Possible conserved membrane protein	Rv0538	O06404	O06404	4	4	4	567940000	40	4	4
Uncharacterized protein	Rv0540	O06406	O06406	6	6	6	552660000	39	6	6
Conserved protein	Rv0543c	O06409	O06409	5	5	5	3319000000	87	5	5
Possible conserved transmembrane protein	Rv0544c	O06410	O06410	1	1	1	144530000	18	1	1
Conserved protein	Rv0546c	O06412	O06412	7	7	7	3812300000	87	7	7
Possible oxidoreductase	Rv0547c	O06413	O06413	13	13	13	8073500000	278	13	13
Probable fatty-acid-CoA ligase FadD8 (Fatty-acid-CoA synthetase) (Fatty-acid-CoA synthase)	fadD8	O06417	O06417	16	16	16	1895500000	121	16	16
Conserved protein	Rv0552	O06418	O06418	12	12	12	1212900000	63	12	12
Probable conserved transmembrane protein	Rv0556	O06422	O06422	5	5	5	333680000	28	5	5
Probable polyprenyl-diphosphate synthase GrcC1 (Polyprenyl pyrophosphate synthetase)	grcC1	O06428	O06428	18	18	18	11392000000	371	18	18
Possible oxidoreductase	Rv1138c	O06538	O06538	2	2	2	34394000	3	2	2
Conserved hypothetical membrane protein	Rv1139c	O06539	O06539	2	2	2	120520000	7	2	2
Probable integral membrane protein	Rv1140	O06540	O06540	3	3	3	651880000	23	3	3
Probable enoyl-CoA hydratase EchA11 (Enoyl hydrase) (Unsaturated acyl-CoA hydratase) (Crotonase)	echA11	O06541	O06541	12	12	12	4133500000	98	12	12
Probable enoyl-CoA hydratase EchA10 (Enoyl hydrase) (Unsaturated acyl-CoA hydratase) (Crotonase)	echA10	O06542	O06542	4	4	4	2250400000	61	4	4
Probable alpha-methylacyl-CoA racemase Mcr (2-methylacyl-CoA racemase) (2-arylpropionyl-CoA epimerase )	mcr	O06543	O06543	15	15	15	4681100000	182	15	15
Conserved protein	Rv1147	O06547	O06547	3	3	3	114250000	9	3	3
Probable transcriptional regulatory protein	Rv1152	O06550	O06550	8	8	8	886730000	51	8	8
Probable O-methyltransferase Omt	omt	O06551	O06551	6	6	6	982680000	28	6	6
Uncharacterized protein	Rv1154c	O06552	O06552	4	4	4	982120000	50	4	4
F420H(2)-dependent reductase Rv1155	Rv1155	O06553	O06553	6	6	6	1513800000	87	6	6
Conserved protein	Rv1156	O06554	O06554	12	12	12	4280200000	120	12	12
Probable respiratory nitrate reductase (Beta chain) NarH	narH	O06560	O06560	16	16	16	2255200000	76	16	16
Probable respiratory nitrate reductase (Delta chain) NarJ	narJ	O06561	O06561	2	2	2	33279000	3	2	2
Probable respiratory nitrate reductase (Gamma chain) NarI	narI	O06562	O06562	4	3	3	346890000	11	4	3
Possible GTP-binding translation elongation factor TypA (Tyrosine phosphorylated protein A) (GTP-binding protein)	typA	O06563	O06563	25	25	25	8342000000	236	25	25
Conserved protein	Rv1117	O06569	O06569	7	7	7	3395300000	120	7	7
Conserved protein	Rv1118c	O06570	O06570	12	12	12	2202900000	140	12	12
Probable 6-phosphogluconate dehydrogenase,decarboxylating Gnd2	gnd2	O06574	O06574	14	14	14	9131000000	229	14	14
Probable epoxide hydrolase EphC (Epoxide hydratase)	ephC	O06576	O06576	14	14	14	4370600000	136	14	14
Uncharacterized protein	Rv1125	O06577	O06577	4	4	4	108800000	5	4	4
Conserved protein	Rv1126c	O06578	O06578	13	13	13	3862500000	150	13	13
Probable pyruvate, phosphate dikinase PpdK	ppdK	O06579	O06579	7	7	7	350370000	26	7	7
HTH-type transcriptional regulator PrpR	prpR	O06581	O06581	9	9	9	901590000	35	9	9
2-methylcitrate dehydratase	prpD	O06582	O06582	18	18	18	5405500000	169	18	18
Conserved membrane protein	Rv1132	O06583	O06583	6	6	6	714690000	29	6	6
Conserved protein	Rv1598c	O06592	O06592	12	12	12	8378900000	257	12	12
Uncharacterized protein	Rv1597	O06593	O06593	4	4	4	205260000	4	4	4
Conserved protein	Rv1593c	O06597	O06597	15	15	15	8515500000	337	15	15
Probable PhiRv1 integrase	Rv1586c	O06604	O06604	13	13	13	1036200000	57	13	13
Probable PhiRv1 phage protein	Rv1580c	O06610	O06610	3	3	3	779200000	70	3	3
Probable PhiRv1 phage protein	Rv1579c	O06611	O06611	5	5	5	2444100000	72	5	5
Probable PhiRv1 phage protein	Rv1578c	O06612	O06612	3	3	3	554310000	9	3	3
Probable PhiRv1 phage protein	Rv1576c	O06614	O06614	9	9	6	447430000	17	9	6
Conserved protein	Rv1571	O06619	O06619	4	4	4	568840000	32	4	4
Possible Inv protein	Rv1566c	O06624	O06624	3	3	3	618010000	30	3	3
Conserved protein	Rv0801	O06633	O06633	10	10	10	9262200000	157	10	10
Neutral ceramidase	Rv0669c	O06769	O06769	21	21	21	6488200000	260	21	21
Probable antitoxin MazE2	mazE2	O06779	O06779	1	1	1	246780000	12	1	1
Conserved protein	Rv1754c	O06790	O06790	7	7	7	600090000	32	7	7
Possible exported protein	Rv1761c	O06796	O06796	5	5	5	1424700000	63	5	5
Uncharacterized protein	Rv1762c	O06797	O06797	10	10	10	1430100000	99	10	10
Uncharacterized protein;Uncharacterized protein	Rv1765c;Rv2015c	O06798;O53461	O06798;O53461	3	3	3	246680000	14	NaN	NaN
Alkyl hydroperoxide reductase AhpD	Rv1767	O06800	O06800	4	4	4	577040000	26	4	4
Conserved protein	Rv1769	O06802	O06802	15	15	15	5508100000	185	15	15
Conserved protein	Rv1770	O06803	O06803	12	12	12	20885000000	283	12	12
Uncharacterized protein	Rv1772	O06805	O06805	1	1	1	3342000	2	1	1
Probable transcriptional regulatory protein	Rv1773c	O06806	O06806	7	7	7	609080000	58	7	7
Putative OXPP cycle protein OpcA	opcA	O06813	O06813	17	17	17	5182000000	195	17	17
Uncharacterized protein	Rv1444c	O06815	O06815	6	6	6	2028800000	35	6	6
Uncharacterized protein	Rv1443c	O06816	O06816	9	9	9	5152900000	155	9	9
Probable biotin sulfoxide reductase BisC (BDS reductase) (BSO reductase)	bisC	O06817	O06817	18	18	18	15730000000	81	18	18
Uncharacterized protein	Rv1439c	O06820	O06820	4	4	4	816710000	55	4	4
Probable L,D-transpeptidase 3	Rv1433	O06825	O06825	2	2	2	66813000	7	2	2
Conserved membrane protein	Rv1431	O06827	O06827	11	11	11	866870000	62	11	11
Conserved protein	Rv1429	O06829	O06829	16	16	16	2836800000	138	16	16
Uncharacterized protein	Rv1428c	O06830	O06830	7	7	7	1795900000	95	7	7
Possible long-chain-fatty-acid--CoA ligase FadD12 (Fatty-acid-CoA synthetase) (Fatty-acid-CoA synthase)	fadD12	O06831	O06831	18	18	18	4475600000	270	18	18
Probable esterase LipO	lipO	O06832	O06832	10	10	10	1088900000	72	10	10
Probable fatty-acid-CoA ligase FadD7 (Fatty-acid-CoA synthetase) (Fatty-acid-CoA synthase)	fadD7	O07169	O07169	23	23	23	21812000000	350	23	23
Conserved protein	Rv0121c	O07171	O07171	7	7	7	336380000	29	7	7
Uncharacterized protein	Rv0123	O07173	O07173	7	7	7	1752000000	111	7	7
Probable serine protease PepA (Serine proteinase) (MTB32A)	pepA	O07175	O07175	4	4	4	11240000000	121	4	4
Maltokinase	mak	O07177	O07177	23	23	23	18569000000	402	23	23
Probable peptidase	Rv0457c	O07178	O07178	30	30	30	5039300000	262	30	30
Enoyl-CoA hydratase EchA2 (Enoyl hydrase) (Unsaturated acyl-CoA hydratase) (Crotonase)	echA2	O07179	O07179	5	5	5	2116100000	64	5	5
Conserved alanine and valine and glycine rich protein	Rv2689c	O07191	O07191	9	9	9	877380000	51	9	9
Conserved protein	Rv2694c	O07196	O07196	10	10	10	4895600000	186	10	10
Uncharacterized protein	Rv2705c	O07206	O07206	7	7	7	1044100000	35	7	7
Conserved protein	Rv1810	O07222	O07222	2	2	2	630340000	48	2	2
Toxin Rv0299	Rv0299	O07226	O07226	2	2	2	98247000	2	2	2
Antitoxin VapB2	vapB2	O07227	O07227	3	3	3	588110000	41	3	3
Probable transcriptional regulatory protein (Probably TetR/AcrR-family)	Rv0302	O07229	O07229	2	2	2	79312000	7	2	2
Probable dehydrogenase/reductase	Rv0303	O07230	O07230	12	12	12	1555100000	105	12	12
Uncharacterized protein	Rv0307c	O07234	O07234	5	5	5	1362300000	72	5	5
Probable conserved integral membrane protein	Rv0308	O07235	O07235	3	3	3	3263500000	96	3	3
Possible conserved exported protein	Rv0309	O07236	O07236	4	4	4	598060000	33	4	4
Conserved protein	Rv0310c	O07237	O07237	4	4	4	791450000	40	4	4
Uncharacterized protein	Rv0311	O07238	O07238	5	5	5	921920000	51	5	5
Conserved hypothetical proline and threonine rich protein	Rv0312	O07239	O07239	6	6	6	693450000	34	6	6
Possible conserved membrane protein	Rv0314c	O07241	O07241	5	5	5	1723700000	90	5	5
Possible beta-1,3-glucanase	Rv0315	O07242	O07242	8	8	8	15140000000	172	8	8
Possible muconolactone isomerase	Rv0316	O07243	O07243	5	5	5	722600000	48	5	5
Possible glycerophosphoryl diester phosphodiesterase GlpQ2 (Glycerophosphodiester phosphodiesterase)	glpQ2	O07244	O07244	12	12	12	4599500000	153	12	12
Possible transcriptional regulatory protein (Possibly TetR/AcrR-family)	Rv0328	O07252	O07252	6	6	6	698720000	49	6	6
Uncharacterized protein	Rv0329c	O07253	O07253	7	7	7	332720000	24	7	7
Uncharacterized protein	Rv0330c	O07254	O07254	3	3	3	93245000	2	3	3
Possible dehydrogenase/reductase	Rv0331	O07255	O07255	11	11	11	4314300000	153	11	11
Conserved protein	Rv0332	O07256	O07256	10	10	10	9502500000	210	10	10
Possible oxidoreductase	Rv0161	O07406	O07406	13	13	13	4073400000	139	13	13
Conserved protein	Rv0163	O07408	O07408	3	3	3	546960000	12	3	3
Probable fatty-acid-CoA ligase FadD5 (Fatty-acid-CoA synthetase) (Fatty-acid-CoA synthase)	fadD5	O07411	O07411	18	18	18	5397900000	214	18	18
Conserved integral membrane protein YrbE1A	yrbE1A;yrbE2A	O07412;I6Y870	O07412	3	3	3	1659700000	45	NaN	NaN
Mce-family protein Mce1B	mce1B	O07414	O07414	20	20	20	9158300000	225	20	20
Mce-family protein Mce1C	mce1C;mce2C	O07415;O07787	O07415	27	27	27	7315700000	247	NaN	NaN
Mce-family protein Mce1D	mce1D;mce2D	O07416;I6WYT7	O07416	19	19	19	8128900000	252	NaN	NaN
Possible Mce-family lipoprotein LprK (Mce-family lipoprotein Mce1E)	lprK;lprL	O07417;I6Y461	O07417	14	14	14	9036000000	254	NaN	NaN
Probable conserved Mce associated membrane protein	Rv0175	O07419	O07419	7	7	7	2564400000	150	7	7
Probable conserved Mce associated transmembrane protein	Rv0176	O07420	O07420	9	9	9	3616700000	168	9	9
Probable conserved Mce associated protein	Rv0177	O07421	O07421	12	12	12	4872500000	108	12	12
Probable conserved Mce associated membrane protein	Rv0178	O07422	O07422	13	13	13	6403600000	267	13	13
Possible lipoprotein LprO	lprO	O07423	O07423	6	6	6	206770000	30	6	6
Probable conserved transmembrane protein	Rv0180c	O07424	O07424	13	13	13	12755000000	233	13	13
Monoacylglycerol lipase	Rv0183	O07427	O07427	16	16	16	28306000000	388	16	16
Uncharacterized protein	Rv0184	O07428	O07428	9	9	9	839120000	36	9	9
Uncharacterized protein	Rv0185	O07429	O07429	3	3	3	216620000	15	3	3
Probable beta-glucosidase BglS (Gentiobiase) (Cellobiase) (Beta-D-glucoside glucohydrolase)	bglS	O07430	O07430	9	9	9	1091400000	55	9	9
Probable O-methyltransferase	Rv0187	O07431	O07431	10	10	10	4111400000	130	10	10
Probable conserved transmembrane protein	Rv0188	O07432	O07432	1	1	1	3089500000	46	1	1
Copper-sensing transcriptional repressor RicR	ricR	O07434	O07434	4	4	4	4985400000	66	4	4
Putative isocitrate lyase subunit A	aceAa	O07718	O07718	13	13	13	1105700000	67	13	13
Uncharacterized protein	Rv1914c	O07719	O07719	3	3	3	323540000	30	3	3
Possible oxidoreductase FadB5	fadB5	O07721	O07721	13	13	13	4564300000	156	13	13
Conserved protein	Rv1906c	O07726	O07726	2	2	2	860230000	20	2	2
Anti-sigma factor antagonist	Rv1904	O07728	O07728	7	7	7	1733300000	54	7	7
Probable conserved membrane protein	Rv1903	O07729	O07729	1	1	1	71526000	21	1	1
Probable lignin peroxidase LipJ	lipJ	O07732	O07732	16	16	16	3117100000	203	16	16
Uncharacterized protein	Rv1894c	O07738	O07738	10	10	10	1692700000	81	10	10
Uncharacterized protein	Rv1893	O07739	O07739	7	7	7	9755400000	200	7	7
Conserved protein	Rv1891	O07741	O07741	1	1	1	84465000	12	1	1
Uncharacterized protein	Rv1890c	O07742	O07742	5	5	5	554670000	26	5	5
Possible transmembrane protein	Rv1888c	O07744	O07744	2	2	2	154280000	7	2	2
Uncharacterized protein	Rv1887	O07745	O07745	1	1	1	217910000	4	1	1
Uncharacterized protein	Rv1883c	O07748	O07748	3	3	3	198340000	18	3	3
Probable short-chain type dehydrogenase/reductase	Rv1882c	O07749	O07749	8	8	8	2093600000	114	8	8
Probable lipoprotein LppE	lppE	O07750	O07750	3	3	3	1245800000	8	3	3
Uncharacterized protein	Rv1879	O07751	O07751	7	7	7	335520000	13	7	7
Probable glutamine synthetase GlnA3 (Glutamine synthase) (GS-I)	glnA3	O07752	O07752	10	10	10	2459400000	89	10	10
Conserved protein	Rv1875	O07754	O07754	9	9	9	14196000000	230	9	9
Uncharacterized protein	Rv1874	O07755	O07755	7	7	7	2585500000	94	7	7
Transcriptional regulatory protein TcrA	tcrA	O07776	O07776	2	2	2	27481000	4	2	2
Antitoxin VapB27	vapB27	O07779	O07779	2	2	2	1484300000	49	2	2
Ribonuclease VapC4	vapC4	O07783	O07783	4	4	4	91846000	18	4	4
SL1278 acyltransferase Chp1	chp1	O07801	O07801	3	3	3	118800000	21	3	3
Uncharacterized protein	Rv3819	O07804	O07804	12	12	12	2860600000	161	12	12
Possible phosphotransferase	Rv3817	O07806	O07806	8	8	8	864550000	64	8	8
Possible acyltransferase	Rv3816c	O07807	O07807	12	12	12	11189000000	240	12	12
Possible acyltransferase	Rv3815c	O07808	O07808	11	11	11	1267000000	100	11	11
Possible acyltransferase	Rv3814c	O07809	O07809	12	12	12	2949200000	161	12	12
Conserved protein	Rv3813c	O07810	O07810	7	7	7	1980400000	97	7	7
Uncharacterized metal-dependent hydrolase TatD	tatD	O08343	O08343	8	8	8	1556300000	112	8	8
Probable transcriptional regulator	Rv1534	O08377	O08377	9	9	9	1365100000	78	9	9
Possible transcriptional regulatory protein (Possibly ArsR-family)	Rv0324	O08446	O08446	6	6	6	828400000	42	6	6
Probable oxidoreductase	Rv1774	O33177	O33177	5	5	5	538230000	35	5	5
Possible transcriptional regulatory protein	Rv1776c	O33179	O33179	2	2	2	89834000	1	2	2
Uncharacterized protein	Rv1778c	O33181	O33181	8	8	8	2220500000	97	8	8
Uncharacterized protein	Rv1680	O33182	O33182	11	11	11	4765700000	89	11	11
Possible bifunctional enzyme long-chain acyl-CoA synthase and lipase	Rv1683	O33185	O33185	39	39	39	14820000000	471	39	39
Uncharacterized protein	Rv1684	O33186	O33186	6	6	6	2999100000	82	6	6
Uncharacterized protein	Rv1685c	O33187	O33187	5	5	5	1196900000	55	5	5
Probable conserved ATP-binding protein ABC transporter	Rv1687c	O33189	O33189	10	10	10	1586200000	96	10	10
Uncharacterized protein	Rv1691	O33193	O33193	12	12	12	1429200000	65	12	12
D,L-glycerol 3-phosphate phosphatase	Rv1692	O33194	O33194	10	10	10	2949800000	124	10	10
Uncharacterized protein	Rv1693	O33195	O33195	3	3	3	533870000	15	3	3
Uncharacterized protein	Rv1697	O33198	O33198	19	19	19	4075700000	142	19	19
Probable D-serine/alanine/glycine transporter protein CycA	cycA	O33203	O33203	1	1	1	44623000	3	1	1
Probable conserved transmembrane protein	Rv1707	O33206	O33206	7	7	7	1686100000	92	7	7
Segregation and condensation protein A	scpA	O33208	O33208	4	4	4	445530000	4	4	4
Uncharacterized protein	Rv1225c	O33221	O33221	5	5	5	370850000	13	5	5
Probable transmembrane protein	Rv1226c	O33222	O33222	4	4	4	375050000	39	4	4
Probable transmembrane protein	Rv1227c	O33223	O33223	5	5	5	510120000	36	5	5
Probable lipoprotein LpqX	lpqX	O33224	O33224	1	1	1	38799000	6	1	1
Probable acyl-CoA dehydrogenase FadE20	fadE20	O33229	O33229	10	10	10	3067400000	116	10	10
GTPase HflX	hflX	O33230	O33230	9	9	9	566940000	38	9	9
Probable conserved transmembrane protein	Rv2732c	O33237	O33237	4	4	4	2130500000	86	4	4
Probable integral membrane protein	Rv2113	O33248	O33248	7	7	7	2451300000	71	7	7
Conserved protein	Rv2114	O33249	O33249	8	8	8	3067600000	75	8	8
Uncharacterized protein	Rv2117	O33252	O33252	4	4	4	746070000	41	4	4
Uncharacterized protein	Rv2119	O33254	O33254	6	6	6	236230000	11	6	6
Methionine synthase	metH	O33259	O33259	29	29	29	2557700000	190	29	29
Uncharacterized protein	Rv2125	O33260	O33260	2	2	2	173580000	27	2	2
Probable oxidoreductase	Rv2129c	O33263	O33263	20	20	20	14339000000	364	20	20
Probable iron-sulfur-binding reductase	Rv0338c	O33268	O33268	30	30	30	23576000000	581	30	30
Possible transcriptional regulatory protein	Rv0339c	O33269	O33269	9	9	9	433700000	24	9	9
Conserved protein	Rv0340	O33270	O33270	1	1	1	162880000	13	1	1
Uncharacterized protein	Rv1742	O33271	O33271	10	10	10	1121100000	102	10	10
Possible conserved membrane or secreted protein	Rv2969c	O33272	O33272	18	18	18	29662000000	338	18	18
Uncharacterized protein	Rv0333	O33273	O33273	5	5	5	20268000000	251	5	5
Possible alanine rich transferase	Rv2739c	O33282	O33282	8	8	8	2251500000	70	8	8
Epoxide hydrolase EphG	ephG	O33283	O33283	6	6	6	10337000000	202	6	6
Amino-acid acetyltransferase	argA	O33289	O33289	6	6	6	647910000	19	6	6
Conserved protein	Rv2749	O33291	O33291	6	6	6	7683200000	118	6	6
Possible type I restriction/modification system DNA methylase HsdM (M protein) (DNA methyltransferase)	hsdM	O33298	O33298	12	12	12	424590000	28	12	12
Uncharacterized protein	Rv2771c	O33313	O33313	2	2	2	511980000	36	2	2
GCN5-related N-acetyltransferase	Rv2775	O33317	O33317	7	7	7	980860000	49	7	7
Uncharacterized protein	Rv2777c	O33319	O33319	6	6	6	669780000	25	6	6
Probable lipid-transfer protein Ltp1	ltp1	O33332	O33332	14	14	14	2486500000	138	14	14
Phosphopantetheinyl transferase PptT (CoA:APO-[ACP]pantetheinephosphotransferase) (CoA:APO-[acyl-carrier protein]pantetheinephosphotransferase)	pptT	O33336	O33336	6	6	6	720580000	27	6	6
Probable aldehyde dehydrogenase AldC	aldC	O33340	O33340	20	20	20	6601100000	247	20	20
Putative glutamine amidotransferase Rv2859c	Rv2859c	O33341	O33341	8	8	8	2713000000	90	8	8
Possible penicillin-binding lipoprotein	Rv2864c	O33346	O33346	1	1	1	15441000	5	1	1
Antitoxin RelF	relF	O33347	O33347	2	2	2	70242000	4	2	2
Possible conserved transmembrane protein	Rv0513	O33358	O33358	8	8	8	2940800000	119	8	8
Possible anti-anti-sigma factor	Rv0516c	O33361	O33361	6	6	6	2546800000	128	6	6
Possible membrane acyltransferase	Rv0517	O33362	O33362	2	2	2	104480000	3	2	2
Possible exported protein	Rv0518	O33363	O33363	6	6	6	302730000	16	6	6
Possible conserved membrane protein	Rv0519c	O33364	O33364	2	2	2	127150000	9	2	2
Uncharacterized protein	Rv3354	O50383	O50383	1	1	1	541190000	11	1	1
Possible oxidoreductase	Rv3359	O50388	O50388	3	3	3	121960000	7	3	3
Uncharacterized protein	Rv3360	O50389	O50389	4	4	4	183350000	26	4	4
Probable ATP/GTP-binding protein	Rv3362c	O50391	O50391	4	4	4	672280000	33	4	4
Serine protease inhibitor Rv3364c	Rv3364c	O50393	O50393	4	4	4	604480000	21	4	4
Putative tRNA (cytidine(34)-2-O)-methyltransferase	spoU	O50394	O50394	4	4	4	230830000	14	4	4
Possible oxidoreductase	Rv3368c	O50397	O50397	14	14	14	9970500000	265	14	14
Conserved protein	Rv3369	O50398	O50398	6	6	6	2620800000	70	6	6
Probable enoyl-CoA hydratase EchA18 (Enoyl hydrase) (Unsaturated acyl-CoA hydratase) (Crotonase)	echA18	O50402	O50402	3	2	2	188920000	21	3	2
Type B diterpene cyclase	Rv3377c	O50406	O50406	8	8	8	915120000	76	8	8
Ribonuclease VapC46	vapC46	O50411	O50411	8	8	8	943050000	50	8	8
Probable conserved lipoprotein LpqD	lpqD	O50416	O50416	8	8	8	12862000000	256	8	8
Possible multi-functional enzyme with acyl-CoA-reductase activity AcrA1	acrA1	O50417	O50417	8	8	8	400470000	20	8	8
Probable nucleoside hydrolase IunH (Purine nucleosidase)	iunH	O50418	O50418	5	5	5	202950000	5	5	5
Probable transcriptional regulatory protein	Rv1167c	O50423	O50423	5	5	5	583620000	13	5	5
Low molecular weight T-cell antigen TB8.4	TB8.4	O50430	O50430	1	1	1	154180000	7	1	1
Probable NADPH dependent 2,4-dienoyl-CoA reductase FadH (2,4-dienoyl coenzyme A reductase) (4-enoyl-CoA reductase)	fadH	O50431	O50431	29	29	29	4831000000	196	29	29
Uncharacterized protein	Rv1176c	O50432	O50432	2	2	2	168530000	1	2	2
Probable ferredoxin FdxC	fdxC	O50433	O50433	8	8	8	49562000000	385	8	8
Aminotransferase	Rv1178	O50434	O50434	13	13	13	12183000000	240	13	13
Uncharacterized protein	Rv1179c	O50435	O50435	29	29	29	3674900000	205	29	29
Diacyltrehalose acyltransferase Chp2	chp2	O50440	O50440	10	10	10	2143600000	63	10	10
Conserved protein	Rv1186c	O50442	O50442	5	5	5	181000000	13	5	5
Probable pyrroline-5-carboxylate dehydrogenase RocA	rocA	O50443	O50443	20	20	20	2576100000	126	20	20
Probable proline dehydrogenase	Rv1188	O50444	O50444	11	11	11	1158700000	102	11	11
Probable transmembrane protein	Rv1234	O50451	O50451	8	8	8	5909600000	176	8	8
Magnesium transport protein CorA	corA	O50455	O50455	13	13	13	4208400000	144	13	13
Antitoxin VapB33	vapB33	O50456	O50456	4	4	4	469740000	32	4	4
Probable lipoprotein LpqZ	lpqZ	O50459	O50459	5	5	5	710550000	50	5	5
Probable short-chain type dehydrogenase/reductase	Rv1245c	O50460	O50460	15	15	14	13490000000	255	15	14
Toxin RelE	relE	O50461	O50461	5	5	5	177750000	7	5	5
Antitoxin RelB	relB	O50462	O50462	6	6	6	1053100000	55	6	6
Possible membrane protein	Rv1249c	O50464	O50464	7	7	7	1296400000	76	7	7
Uncharacterized protein	Rv1251c	O50466	O50466	7	7	7	98916000	10	7	7
Probable quinone reductase Qor (NADPH:quinone reductase) (Zeta-crystallin homolog protein)	qor	O53146	O53146	20	20	20	18421000000	451	20	20
Conserved protein	Rv1455	O53147	O53147	6	6	6	1111600000	67	6	6
Probable unidentified antibiotic-transport integral membrane ABC transporter	Rv1456c	O53148	O53148	3	3	3	748220000	45	3	3
Probable unidentified antibiotic-transport ATP-binding protein ABC transporter	Rv1458c	O53149	O53149	10	10	10	3705200000	111	10	10
Alpha-(1->6)-mannopyranosyltransferase Rv1459c	Rv1459c	O53150	O53150	5	5	5	514400000	35	5	5
Probable transcriptional regulatory protein	Rv1460	O53151	O53151	6	6	6	762670000	10	6	6
Probable conserved ATP-binding protein ABC transporter	Rv1463	O53154	O53154	17	17	17	26357000000	387	17	17
Possible nitrogen fixation related protein	Rv1465	O53156	O53156	8	8	8	1459800000	57	8	8
Conserved protein	Rv1466	O53157	O53157	6	6	6	18425000000	174	6	6
Probable acyl-CoA dehydrogenase FadE15	fadE15	O53158	O53158	29	26	26	24652000000	427	29	26
Probable thioredoxin TrxA	trxA	O53161	O53161	3	3	3	566240000	29	3	3
Probable macrolide-transport ATP-binding protein ABC transporter	Rv1473	O53164	O53164	10	10	10	1679600000	69	10	10
Probable transcriptional regulatory protein	Rv1474c	O53165	O53165	5	5	5	307840000	37	5	5
Aconitate hydratase A	acn	O53166	O53166	47	47	47	70041000000	1021	47	47
Possible membrane protein	Rv1476	O53167	O53167	6	6	6	4311000000	140	6	6
Peptidoglycan endopeptidase RipA	ripA	O53168	O53168	7	7	7	1563100000	36	7	7
Putative trans-acting enoyl reductase Rv2449c	Rv2449c	O53176	O53176	21	20	20	11493000000	322	21	20
2-oxoglutarate oxidoreductase subunit KorB	korB	O53181	O53181	22	22	22	24711000000	409	22	22
2-oxoglutarate oxidoreductase subunit KorA	korA	O53182	O53182	30	30	30	32192000000	667	30	30
Probable homocysteine S-methyltransferase MmuM (S-methylmethionine:homocysteine methyltransferase) (Cysteine methyltransferase)	mmuM	O53185	O53185	5	5	5	419500000	23	5	5
Probable esterase/lipase LipP	lipP	O53190	O53190	9	9	9	1213500000	65	9	9
Thioredoxin-like reductase Rv2466c	Rv2466c	O53193	O53193	10	10	10	9536200000	204	10	10
Possible alanine and proline rich membrane protein	Rv2473	O53200	O53200	6	6	6	1603200000	66	6	6
NAD-specific glutamate dehydrogenase	gdh	O53203	O53203	90	90	90	47644000000	1334	90	90
Probable transcriptional regulatory protein (LuxR-family)	Rv2488c	O53213	O53213	7	7	7	206620000	15	7	7
Ribonuclease VapC38	vapC38	O53219	O53219	5	5	5	849180000	69	5	5
Uncharacterized protein	Rv2517c	O53222	O53222	1	1	1	5245100	1	1	1
Probable transcriptional regulatory protein	Rv2989	O53238	O53238	13	13	13	1953000000	69	13	13
Conserved protein	Rv2991	O53240	O53240	5	5	5	1049600000	34	5	5
Probable conserved lipoprotein LppY	lppY	O53246	O53246	10	10	10	2959600000	117	10	10
Possible oxidoreductase	Rv3007c	O53254	O53254	2	2	2	105800000	18	2	2
Conserved protein	Rv3013	O53260	O53260	9	9	9	1866500000	73	9	9
Putative acetyltransferase Rv3034c	Rv3034c	O53281	O53281	11	11	11	1890400000	126	11	11
Conserved protein	Rv3040c	O53287	O53287	12	12	12	4165800000	110	12	12
Phosphoserine phosphatase SerB2	serB2	O53289	O53289	21	21	21	14177000000	432	21	21
Probable FEIII-dicitrate-binding periplasmic lipoprotein FecB	fecB	O53291	O53291	13	13	13	8516500000	179	13	13
Uncharacterized protein	Rv3081	O53298	O53298	8	8	8	573310000	36	8	8
Possible transcriptional regulatory protein (Probably TetR-family)	Rv3160c	O53310	O53310	9	9	9	757200000	57	9	9
Possible dioxygenase	Rv3161c	O53311	O53311	12	12	12	1674600000	67	12	12
Probable methanol dehydrogenase transcriptional regulatory protein MoxR3	moxR3	O53314	O53314	8	8	8	795010000	26	8	8
Uncharacterized protein	Rv3165c	O53315	O53315	4	4	4	112450000	2	4	4
Probable transcriptional regulatory protein (Probably TetR-family)	Rv3167c	O53317	O53317	2	2	2	141780000	5	2	2
Conserved protein	Rv3169	O53319	O53319	18	18	18	8725100000	274	18	18
Probable transcriptional regulatory protein (Probably TetR/AcrR-family)	Rv3173c	O53323	O53323	4	4	4	789050000	47	4	4
Conserved protein	Rv3179	O53329	O53329	11	11	11	866160000	53	11	11
Uncharacterized protein	Rv3188	O53334	O53334	4	4	4	5283500000	45	4	4
Uncharacterized protein	Rv3189	O53335	O53335	7	7	7	208170000	8	7	7
Uncharacterized protein	Rv3190c	O53336	O53336	8	8	8	166300000	11	8	8
Endopeptidase La	Rv3194c	O53340	O53340	13	13	13	3457200000	177	13	13
Probable conserved ATP-binding protein ABC transporter	Rv3197	O53343	O53343	20	20	20	10617000000	287	20	20
Possible transmembrane cation transporter	Rv3200c	O53346	O53346	11	11	11	8852700000	282	11	11
Uncharacterized protein	Rv3259	O53352	O53352	4	4	4	736050000	40	4	4
Transcriptional regulator WhiB2	whiB2	O53353	O53353	2	2	2	73295000	2	2	2
Conserved protein	Rv3304	O53356	O53356	9	9	9	3747000000	103	9	9
Probable phosphomannomutase PmmB (Phosphomannose mutase)	pmmB	O53360	O53360	6	6	6	375520000	34	6	6
Phosphatidylinositol-3-phosphatase	sapM	O53361	O53361	4	4	4	344310000	12	4	4
Conserved protein	Rv3311	O53362	O53362	15	15	15	17162000000	224	15	15
Uncharacterized protein	Rv3312c	O53363	O53363	3	3	3	133110000	9	3	3
Succinate dehydrogenase 2 membrane subunit SdhC	sdhC	O53368	O53368	1	1	1	491620000	17	1	1
Probable succinate dehydrogenase (Hydrophobic membrane anchor subunit) SdhD (Succinic dehydrogenase) (Fumarate reductase) (Fumarate dehydrogenase) (Fumaric hydrogenase)	sdhD	O53369	O53369	4	4	4	1472100000	37	4	4
Succinate dehydrogenase flavoprotein subunit	sdhA	O53370	O53370	21	21	21	9517700000	258	21	21
Probable succinate dehydrogenase (Iron-sulphur protein subunit) SdhB (Succinic dehydrogenase) (Fumarate reductase) (Fumarate dehydrogenase) (Fumaric hydrogenase)	sdhB	O53371	O53371	11	11	11	3383700000	133	11	11
Probable aminotransferase Rv3329	Rv3329	O53379	O53379	13	13	13	3047600000	107	13	13
Probable penicillin-binding protein DacB1 (D-alanyl-D-alanine carboxypeptidase) (DD-peptidase) (DD-carboxypeptidase) (PBP) (DD-transpeptidase) (Serine-type D-ala-D-ala carboxypeptidase) (D-amino acid...	dacB1	O53380	O53380	5	5	5	812770000	49	5	5
Probable N-acetylglucosamine-6-phosphate deacetylase NagA (GlcNAc 6-P deacetylase)	nagA	O53382	O53382	4	4	4	141320000	4	4	4
Probable conserved integral membrane protein	Rv3335c	O53385	O53385	4	4	4	529510000	30	4	4
Uncharacterized protein	Rv3338	O53388	O53388	2	2	2	97326000	4	2	2
Probable O-acetylhomoserine sulfhydrylase MetC (Homocysteine synthase) (O-acetylhomoserine (Thiol)-lyase) (OAH sulfhydrylase) (O-acetyl-L-homoserine sulfhydrylase)	metC	O53390	O53390	16	16	16	18168000000	363	16	16
Probable oxidoreductase	Rv1050	O53398	O53398	8	8	8	1153100000	34	8	8
Conserved protein	Rv1056	O53404	O53404	16	16	16	4946200000	221	16	16
Uncharacterized protein	Rv1057	O53405	O53405	3	3	3	141930000	7	3	3
Probable medium chain fatty-acid-CoA ligase FadD14 (Fatty-acid-CoA synthetase) (Fatty-acid-CoA synthase)	fadD14	O53406	O53406	22	22	22	7614800000	336	22	22
Conserved protein	Rv1059	O53407	O53407	11	11	11	1950800000	79	11	11
Uncharacterized protein	Rv1060	O53408	O53408	9	9	9	3847400000	118	9	9
Conserved protein	Rv1061	O53409	O53409	16	16	16	1762900000	123	16	16
Uncharacterized protein	Rv1062	O53410	O53410	6	6	6	599160000	35	6	6
Conserved protein	Rv1069c	O53417	O53417	12	12	12	1684400000	73	12	12
Possible enoyl-CoA hydratase EchA9 (Enoyl hydrase) (Unsaturated acyl-CoA hydratase) (Crotonase)	echA9	O53419	O53419	13	13	13	20422000000	331	13	13
Probable conserved transmembrane protein	Rv1072	O53420	O53420	4	4	4	3008200000	86	4	4
Probable beta-ketoacyl CoA thiolase FadA3	fadA3	O53422	O53422	26	26	26	76294000000	759	26	26
Conserved exported protein	Rv1075c	O53423	O53423	3	3	3	91304000	13	3	3
Probable conserved membrane protein	Rv1081c	O53429	O53429	2	2	1	41391000	1	2	1
Conserved protein	Rv1084	O53432	O53432	13	13	13	1090200000	65	13	13
Probable PHOH-like protein PhoH2 (Phosphate starvation-inducible protein PSIH)	phoH2	O53443	O53443	21	21	21	7224100000	277	21	21
Possible glycosyl hydrolase	Rv1096	O53444	O53444	9	9	9	2955000000	115	9	9
Probable membrane glycine and proline rich protein	Rv1097c	O53445	O53445	5	5	5	4055200000	84	5	5
Conserved protein	Rv1100	O53448	O53448	9	9	9	2635800000	143	9	9
Antitoxin MazE3	mazE3	O53451	O53451	3	3	3	725920000	36	3	3
Ribosome-binding ATPase YchF	ychF	O53459	O53459	16	16	16	6420200000	253	16	16
Uncharacterized protein	Rv2016	O53462	O53462	5	5	5	296620000	22	5	5
Transcriptional regulatory protein	Rv2017	O53463	O53463	4	4	4	238230000	11	4	4
Putative antitoxin VapB45	vapB45	O53464	O53464	14	14	14	1914300000	120	14	14
Putative ribonuclease VapC45	vapC45	O53465	O53465	6	6	6	819960000	38	6	6
Putative antitoxin HigA2	higA2	O53467	O53467	3	3	3	399800000	22	3	3
Putative toxin HigB2;Putative toxin HigB3	higB2;higB3	O53468;O53332	O53468;O53332	2	2	2	290790000	5	NaN	NaN
Uncharacterized protein	Rv2033c	O53477	O53477	6	6	6	223930000	13	6	6
Uncharacterized protein	Rv2035	O53479	O53479	7	7	7	3824800000	84	7	7
Uncharacterized protein	Rv2036	O53480	O53480	2	2	2	405420000	9	2	2
Probable sugar-transport ATP-binding protein ABC transporter	Rv2038c	O53482	O53482	3	3	3	89052000	7	3	3
Probable sugar-binding lipoprotein	Rv2041c	O53485	O53485	9	9	9	894950000	38	9	9
Conserved protein	Rv2042c	O53486	O53486	9	9	9	2452200000	113	9	9
Carboxylic ester hydrolase	lipT	O53488	O53488	10	10	10	1117200000	55	10	10
Probable lipoprotein LppI	lppI	O53489	O53489	4	4	4	528550000	28	4	4
Bifunctional apolipoprotein N-acyltransferase/polyprenol monophosphomannose synthase	ppm1	O53493	O53493	23	23	23	4126700000	196	23	23
Conserved protein	Rv2052c	O53494	O53494	10	10	10	1037700000	17	10	10
Probable transmembrane protein FxsA	fxsA	O53495	O53495	2	2	2	124950000	17	2	2
Cobalamin biosynthesis protein CobN	cobN	O53498	O53498	24	24	24	1676100000	93	24	24
Uncharacterized protein Rv2102	Rv2102	O53500	O53500	5	5	5	529220000	30	5	5
Ribonuclease VapC37	vapC37	O53501	O53501	7	7	7	432510000	36	7	7
Probable conserved transmembrane protein	Rv2169c	O53503	O53503	1	1	1	507590000	41	1	1
GCN5-related N-acetyltransferase	Rv2170	O53504	O53504	4	4	4	292890000	40	4	4
Protein LppM	lppM	O53505	O53505	7	7	7	1694900000	49	7	7
Conserved protein	Rv2172c	O53506	O53506	15	15	15	12574000000	258	15	15
Probable geranylgeranyl pyrophosphate synthetase IdsA2 (Ggppsase) (GGPP synthetase) (Geranylgeranyl diphosphate synthase)	idsA2	O53507	O53507	6	6	6	1057300000	45	6	6
Alpha-(1->6)-mannopyranosyltransferase A	mptA	O53508	O53508	3	3	3	382570000	22	3	3
DNA-binding protein Rv2175c	Rv2175c	O53509	O53509	7	7	7	2824800000	108	7	7
Phospho-2-dehydro-3-deoxyheptonate aldolase AroG	aroG	O53512	O53512	29	29	29	30174000000	674	29	29
Probable conserved integral membrane protein	Rv2180c	O53514	O53514	1	1	1	64749000	2	1	1
1-acylglycerol-3-phosphate O-acyltransferase	Rv2182c	O53516	O53516	11	11	11	5078200000	151	11	11
Conserved protein	Rv2183c	O53517	O53517	6	6	6	717370000	31	6	6
Uncharacterized protein	Rv2184c	O53518	O53518	9	9	9	1758900000	69	9	9
Conserved protein TB16.3	TB16.3	O53519	O53519	16	16	16	49119000000	518	16	16
Uncharacterized protein	Rv2186c	O53520	O53520	2	2	2	505630000	13	2	2
Long-chain-fatty-acid--CoA ligase FadD15	fadD15	O53521	O53521	35	35	35	60979000000	847	35	35
Uncharacterized protein	Rv2256c	O53530	O53530	2	2	2	285040000	17	2	2
Conserved protein	Rv2257c	O53531	O53531	10	10	10	4540700000	131	10	10
Possible transcriptional regulatory protein	Rv2258c	O53532	O53532	14	14	14	20159000000	355	14	14
S-nitrosomycothiol reductase MscR	mscR	O53533	O53533	11	11	11	5507500000	181	11	11
Uncharacterized protein	Rv2260	O53534	O53534	3	3	3	5165300000	83	3	3
Possible oxidoreductase	Rv2263	O53537	O53537	12	12	12	2986000000	227	12	12
Conserved hypothetical proline rich protein	Rv2264c	O53538	O53538	1	1	1	25683000	2	1	1
Conserved integral membrane protein YrbE4A. Possible ABC transporter	yrbE4A	O53546	O53546	6	6	6	604240000	28	6	6
Probable short-chain type dehydrogenase/reductase. Possible 17-beta-hydroxysteroid dehydrogenase	Rv3502c	O53547	O53547	12	12	12	3313300000	174	12	12
Long-chain-fatty-acid--CoA ligase FadD17	fadD17	O53551	O53551	1	1	1	19268000	1	1	1
Putative acetolactate synthase large subunit IlvX	ilvX	O53554	O53554	28	28	28	31901000000	548	28	28
Possible enoyl-CoA hydratase EchA19 (Enoyl hydrase) (Unsaturated acyl-CoA hydratase) (Crotonase)	echA19	O53561	O53561	11	11	11	1003600000	74	11	11
Uncharacterized protein	Rv3519	O53564	O53564	16	16	16	5458400000	198	16	16
Putative coenzyme F420-dependent oxidoreductase Rv3520c	Rv3520c	O53565	O53565	18	18	18	22357000000	343	18	18
Possible lipid transfer protein or keto acyl-CoA thiolase Ltp4	ltp4	O53567	O53567	3	3	3	147220000	3	3	3
Probable conserved membrane protein	Rv3587c	O53572	O53572	9	9	9	4585700000	110	9	9
Probable acyl-CoA dehydrogenase FadE35	fadE35	O53577	O53577	17	17	17	2181800000	102	17	17
Probable propionyl-CoA carboxylase beta chain 4 AccD4 (Pccase) (Propanoyl-CoA:carbon dioxide ligase)	accD4	O53578	O53578	26	26	26	17363000000	500	26	26
Long-chain-fatty-acid--AMP ligase FadD32	fadD32	O53580	O53580	36	36	36	206410000000	1246	36	36
Probable conserved membrane protein	Rv3802c	O53581	O53581	10	10	10	4734500000	104	10	10
Terminal beta-(1->2)-arabinofuranosyltransferase	aftB	O53582	O53582	13	13	13	2599700000	104	13	13
Galactofuranosyltransferase GlfT2	glfT2	O53585	O53585	27	27	27	7998600000	305	27	27
Uncharacterized protein	Rv3916c	O53594	O53594	6	6	6	1374800000	74	6	6
Conserved protein similar to jag protein	Rv3920c	O53598	O53598	16	16	16	18798000000	397	16	16
Uncharacterized protein	Rv0059	O53604	O53604	7	7	7	1127100000	75	7	7
Uncharacterized protein	Rv0060	O53605	O53605	14	14	14	2532200000	118	14	14
Possible oxidoreductase	Rv0063	O53608	O53608	5	5	5	204730000	14	5	5
Probable isocitrate dehydrogenase [NADP] Icd2 (Oxalosuccinate decarboxylase) (IDH) (NADP+-specific ICDH) (IDP)	icd2	O53611	O53611	40	40	40	65768000000	826	40	40
Possible transcriptional regulatory protein (Possibly TetR-family)	Rv0067c	O53612	O53612	4	4	4	432360000	29	4	4
Probable oxidoreductase	Rv0068	O53613	O53613	16	16	15	10516000000	276	16	15
Conserved protein	Rv0074	O53619	O53619	12	12	12	2800200000	123	12	12
Probable aminotransferase	Rv0075	O53620	O53620	16	16	16	4153400000	97	16	16
Probable oxidoreductase	Rv0077c	O53622	O53622	13	13	13	3632200000	129	13	13
Probable transcriptional regulatory protein	Rv0078	O53623	O53623	7	7	7	1763600000	110	7	7
Uncharacterized protein	Rv0108c	O53630	O53630	4	4	4	4975700000	75	4	4
Probable conserved integral membrane protein	Rv0110	O53632	O53632	2	2	2	207140000	19	2	2
Possible GDP-mannose 4,6-dehydratase Gca (GDP-D-mannose dehydratase)	gca	O53634	O53634	9	9	9	580840000	43	9	9
L,D-transpeptidase 1	ldtA	O53638	O53638	1	1	1	222920000	15	1	1
Probable oxalyl-CoA decarboxylase OxcA	oxcA	O53639	O53639	27	27	27	4870700000	144	27	27
Probable transcriptional regulatory protein (Possibly TetR-family)	Rv0158	O53641	O53641	11	11	11	2823700000	150	11	11
Multidrug efflux ATP-binding/permease protein Rv0194	Rv0194	O53645	O53645	2	2	2	115830000	3	2	2
Probable conserved membrane protein	Rv0199	O53650	O53650	5	5	5	2359300000	114	5	5
Possible conserved transmembrane protein	Rv0200	O53651	O53651	10	10	10	2126700000	83	10	10
Conserved protein	Rv0201c	O53652	O53652	6	6	6	888380000	54	6	6
Possible transcriptional regulatory protein (Probably TetR-family)	Rv0238	O53661	O53661	5	5	5	1455700000	52	5	5
Probable 3-hydroxyacyl-thioester dehydratase HtdX	htdX	O53664	O53664	14	14	14	24482000000	324	14	14
Probable acyl-CoA dehydrogenase FadE5	fadE5	O53666	O53666	37	37	34	29943000000	586	37	34
Possible oxidoreductase	Rv0245	O53667	O53667	7	7	7	1476400000	75	7	7
Probable succinate dehydrogenase [iron-sulfur subunit] (Succinic dehydrogenase)	Rv0247c	O53669	O53669	23	23	23	26106000000	508	23	23
Probable succinate dehydrogenase [iron-sulfur subunit] (Succinic dehydrogenase)	Rv0248c	O53670	O53670	42	42	42	53522000000	759	42	42
Probable succinate dehydrogenase [membrane anchor subunit] (Succinic dehydrogenase)	Rv0249c	O53671	O53671	6	6	6	4087100000	108	6	6
Uncharacterized protein Rv0250c	Rv0250c	O53672	O53672	12	12	12	20035000000	302	12	12
Heat shock protein Hsp (Heat-stress-induced ribosome-binding protein A)	hsp	O53673	O53673	6	6	6	3182200000	67	6	6
Probable bifunctional cobalamin biosynthesis protein CobU: cobinamide kinase + cobinamide phosphate guanylyltransferase	cobU	O53676	O53676	3	3	3	286940000	9	3	3
Conserved protein	Rv0274	O53680	O53680	3	3	3	874830000	29	3	3
Uncharacterized protein	Rv0276	O53682	O53682	8	8	8	326360000	19	8	8
ESAT-6-like protein EsxG	esxG	O53692	O53692	2	2	2	3078100000	104	2	2
Mycosin-3	mycP3	O53695	O53695	7	7	7	5382200000	162	7	7
Conserved protein	Rv0293c	O53697	O53697	10	10	10	1082000000	48	10	10
Trehalose 2-sulfotransferase	stf0	O53699	O53699	14	14	14	4348300000	191	14	14
Uncharacterized protein	Rv0366c	O53701	O53701	1	1	1	55531000	15	1	1
Uncharacterized protein	Rv0367c	O53702	O53702	1	1	1	425500000	11	1	1
Uncharacterized protein	Rv0376c	O53711	O53711	6	6	6	232230000	14	6	6
Possible RNA methyltransferase (RNA methylase)	Rv0380c	O53715	O53715	3	3	3	115750000	5	3	3
Possible conserved secreted protein	Rv0383c	O53718	O53718	16	16	16	19188000000	337	16	16
Probable transcriptional regulatory protein (Probably LuxR/UhpA-family)	Rv0386	O53720	O53720	8	8	8	205660000	12	8	8
Probable dehydrogenase/reductase	Rv0439c	O53726	O53726	15	14	14	11233000000	318	15	14
Conserved protein	Rv0443	O53728	O53728	11	11	11	4963800000	164	11	11
Possible conserved transmembrane protein	Rv0446c	O53731	O53731	3	3	3	34237000	8	3	3
Tuberculostearic acid methyltransferase UfaA1	ufaA1	O53732	O53732	7	7	7	105830000	11	7	7
Uncharacterized protein	Rv0448c	O53733	O53733	2	2	2	25970000	2	2	2
Uncharacterized protein	Rv0449c	O53734	O53734	2	2	2	53609000	3	2	2
Possible transcriptional regulatory protein	Rv0452	O53737	O53737	2	2	2	107260000	1	2	2
Conserved protein	Rv0455c	O53740	O53740	4	4	4	992060000	50	4	4
Uncharacterized protein	Rv0459	O53744	O53744	3	3	3	235620000	7	3	3
Conserved protein	Rv0464c	O53749	O53749	12	12	12	10057000000	209	12	12
Conserved protein	Rv0466	O53751	O53751	15	15	15	13439000000	309	15	15
Probable monooxygenase	Rv0565c	O53762	O53762	4	4	4	196410000	8	4	4
Probable methyltransferase/methylase	Rv0567	O53764	O53764	12	12	12	1545100000	83	12	12
Possible oxidoreductase	Rv0575c	O53772	O53772	2	2	2	59465000	2	2	2
Probable transcriptional regulatory protein (Possibly ArsR-family)	Rv0576	O53773	O53773	14	14	13	11993000000	247	14	13
Conserved protein	Rv0580c	O53777	O53777	15	15	15	44456000000	501	15	15
Antitoxin VapB26	vapB26	O53778	O53778	4	4	4	464690000	8	4	4
Ribonuclease VapC26	vapC26	O53779	O53779	2	2	2	132290000	0	2	2
Probable conserved lipoprotein LpqN	lpqN	O53780	O53780	6	6	6	12951000000	133	6	6
Probable conserved integral membrane protein	Rv0585c	O53781	O53781	2	2	2	22696000	6	2	2
Probable transcriptional regulatory protein (Possibly TetR-family)	Rv0681	O53789	O53789	5	5	5	2228100000	84	5	5
Uncharacterized protein Rv0740	Rv0740	O53803	O53803	3	3	3	816840000	32	3	3
Possible transcriptional regulatory protein	Rv0744c	O53807	O53807	2	2	2	188110000	7	2	2
Antitoxin VapB31	vapB31;vapB25	O53811;P0CW33	O53811	5	5	5	140080000	8	NaN	NaN
Probable methylmalonate-semialdehyde dehydrogenase MmsA (Methylmalonic acid semialdehyde dehydrogenase) (MMSDH)	mmsA	O53816	O53816	26	26	26	12879000000	329	26	26
Transcriptional regulatory protein	Rv0818	O53830	O53830	12	12	12	6751500000	260	12	12
Conserved protein	Rv0825c	O53836	O53836	14	14	14	6526600000	265	14	14
HTH-type transcriptional regulator KmtR	kmtR	O53838	O53838	4	4	4	483530000	13	4	4
Conserved protein	Rv0831c	O53842	O53842	16	16	16	64431000000	651	16	16
Possible lipoprotein LpqQ	lpqQ	O53846	O53846	3	3	3	116520000	3	3	3
D-alanyl-D-alanine dipeptidase	lpqR	O53850	O53850	1	1	1	59020000	1	1	1
Probable sensor histidine kinase NarS	narS	O53857	O53857	8	8	8	1192000000	68	8	8
Putative acyltransferase Rv0859	fadA	O53871	O53871	21	21	21	95010000000	699	21	21
Probable fatty oxidation protein FadB	fadB	O53872	O53872	57	57	57	140560000000	1449	57	57
DNA helicase Ercc3	ercc3	O53873	O53873	24	24	24	2662300000	211	24	24
Conserved protein	Rv0862c	O53874	O53874	20	20	20	1942100000	76	20	20
Probable serine protease PepD (Serine proteinase) (MTB32B)	pepD	O53896	O53896	16	16	16	8374500000	315	16	16
Uncharacterized protein	moaB2	O53897	O53897	8	8	8	22464000000	183	8	8
Probable adhesion component transport transmembrane protein ABC transporter	Rv0987	O53900	O53900	7	7	7	427330000	27	7	7
Mycocerosic acid synthase-like polyketide synthase	pks5	O53901	O53901	44	35	35	2932000000	224	44	35
Probable fatty-acid-AMP ligase FadD24 (Fatty-acid-AMP synthetase) (Fatty-acid-AMP synthase)	fadD24	O53903	O53903	16	12	12	990220000	60	16	12
Conserved protein	Rv1531	O53905	O53905	5	5	5	2561600000	66	5	5
Probable ionic transporter integral membrane protein ChaA	chaA	O53910	O53910	3	3	3	660750000	42	3	3
Probable second part of macrolide-transport ATP-binding protein ABC transporter	Rv1667c	O53915	O53915	1	1	1	30262000	2	1	1
Probable conserved integral membrane transport protein	Rv1672c	O53919	O53919	3	3	3	130830000	15	3	3
Uncharacterized protein	Rv1673c	O53920	O53920	1	1	1	14466000	3	1	1
Probable transcriptional regulatory protein	Rv1674c	O53921	O53921	4	4	4	104650000	2	4	4
Uncharacterized protein	Rv1676	O53923	O53923	11	11	11	8178200000	162	11	11
Probable integral membrane protein	Rv1678	O53925	O53925	2	2	2	175640000	11	2	2
Possible acyl-CoA dehydrogenase FadE16	fadE16	O53926	O53926	15	15	15	4475500000	165	15	15
Possible integral membrane protein	Rv1779c	O53930	O53930	13	13	13	918950000	63	13	13
Conserved protein	Rv1780	O53931	O53931	18	18	18	7235800000	209	18	18
ESX-5 secretion-associated protein EspG5	espG5	O53943	O53943	14	14	14	24623000000	350	14	14
Mycosin-5	mycP5	O53945	O53945	13	13	13	2654100000	117	13	13
Conserved protein	Rv1919c	O53961	O53961	15	15	15	30506000000	271	15	15
Probable membrane protein	Rv1920	O53962	O53962	8	8	8	4112200000	86	8	8
Uncharacterized protein	Rv1975	O53976	O53976	1	1	1	8369400	8	1	1
Uncharacterized protein	Rv1976c	O53977	O53977	4	4	4	585230000	28	4	4
Conserved protein	Rv1977	O53978	O53978	16	16	16	3430400000	193	16	16
Conserved protein	Rv1978	O53979	O53979	17	17	17	10002000000	309	17	17
Probable arylsulfatase AtsB (Aryl-sulfate sulphohydrolase) (Sulfatase)	atsB	O65931	O65931	23	23	23	1991800000	103	23	23
Probable polyketide synthase Pks8	pks8	O65933	O65933	6	4	4	116690000	9	6	4
ABC transporter ATP-binding/permease protein Rv1747	Rv1747	O65934	O65934	29	29	29	7136500000	396	29	29
Possible integral membrane protein	Rv1749c	O65935	O65935	1	1	1	2514300000	20	1	1
Probable oxidoreductase	Rv1751	O65936	O65936	22	22	22	20251000000	426	22	22
Probable conserved transmembrane protein	Rv3669	O69637	O69637	8	8	8	8261100000	181	8	8
Probable lyase	Rv3684	O69652	O69652	16	16	16	4365600000	185	16	16
Probable conserved membrane protein	Rv3690	O69658	O69658	5	5	5	778400000	32	5	5
Uncharacterized membrane protein Rv3691	Rv3691	O69659	O69659	6	6	6	2046700000	72	6	6
Possible conserved membrane protein	Rv3693	O69661	O69661	19	19	19	3166200000	202	19	19
Possible conserved transmembrane protein	Rv3694c	O69662	O69662	5	5	5	449350000	23	5	5
Possible conserved membrane protein	Rv3695	O69663	O69663	4	4	4	1738900000	41	4	4
Conserved protein	Rv3699	O69667	O69667	12	12	12	38914000000	361	12	12
Probable hercynylcysteine sulfoxide lyase	egtE	O69668	O69668	6	6	6	683310000	46	6	6
Gamma-glutamyl-hercynylcysteine sulfoxide hydrolase	egtC	O69670	O69670	6	6	6	1856700000	15	6	6
Hercynine oxygenase	egtB	O69671	O69671	7	7	7	1371500000	27	7	7
Uncharacterized protein	Rv3714c	O69681	O69681	1	1	1	65414000	6	1	1
Conserved protein	Rv3719	O69686	O69686	21	21	21	6023200000	229	21	21
Probable fatty acid methyltransferase Rv3720	Rv3720	O69687	O69687	21	21	21	45396000000	575	21	21
Conserved protein	Rv3722c	O69689	O69689	22	22	22	31103000000	556	22	22
Lipid uptake coordinator A	lucA	O69690	O69690	1	1	1	1912100000	39	1	1
Possible dehydrogenase	Rv3726	O69693	O69693	15	15	15	10105000000	218	15	15
Possible transferase	Rv3729	O69696	O69696	13	13	13	1634200000	64	13	13
Uncharacterized protein	Rv3730c	O69697	O69697	9	9	9	848990000	73	9	9
Conserved protein	Rv3732	O69699	O69699	12	12	12	2894900000	162	12	12
Uncharacterized protein	Rv3733c	O69700	O69700	2	2	2	94039000	6	2	2
Transcriptional regulatory protein (Probably AraC/XylS-family)	Rv3736	O69703	O69703	5	5	5	313810000	34	5	5
Probable conserved transmembrane protein	Rv3737	O69704	O69704	2	2	2	51251000	7	2	2
HTH-type transcriptional regulator NmtR	nmtR	O69711	O69711	3	3	3	208170000	4	3	3
Conserved protein	Rv3747	O69714	O69714	7	7	7	31015000000	256	7	7
Uncharacterized protein	Rv3748	O69715	O69715	5	5	5	909940000	31	5	5
tRNA-specific adenosine deaminase	tadA	O69719	O69719	5	5	5	159640000	15	5	5
Conserved protein	Rv3753c	O69720	O69720	3	3	3	506400000	27	3	3
Prephenate dehydrogenase	tyrA	O69721	O69721	14	14	14	3829900000	151	14	14
Possible osmoprotectant (Glycine betaine/carnitine/choline/L-proline) transport integral membrane protein ABC transporter ProZ	proZ	O69722	O69722	1	1	1	47988000	1	1	1
Possible osmoprotectant (Glycine betaine/carnitine/choline/L-proline) transport ATP-binding protein ABC transporter ProV	proV	O69724	O69724	11	11	11	2099600000	94	11	11
Possible osmoprotectant (Glycine betaine/carnitine/choline/L-proline) binding lipoprotein ProX	proX	O69725	O69725	8	8	8	1354600000	53	8	8
Uncharacterized membrane protein Rv3760	Rv3760	O69726	O69726	3	3	3	1480700000	95	3	3
Possible acyl-CoA dehydrogenase FadE36	fadE36	O69727	O69727	21	21	21	8707500000	301	21	21
Possible hydrolase	Rv3762c	O69728	O69728	3	3	3	179370000	3	3	3
Probable sensor histidine kinase TcrY	tcrY	O69729	O69729	9	9	9	623460000	28	9	9
Probable transcriptional regulatory protein TcrX	tcrX	O69730	O69730	6	6	6	2130400000	35	6	6
ESX-1 secretion-associated protein EspH	espH	O69732	O69732	6	6	6	14102000000	227	6	6
Probable tetronasin-transport ATP-binding protein ABC transporter	Rv1218c	O86311	O86311	14	14	14	6005800000	215	14	14
Probable transcriptional regulatory protein	raaS	O86312	O86312	3	3	3	88448000	9	3	3
Possible membrane protein	Rv1230c	O86313	O86313	1	1	1	135590000	7	1	1
Probable membrane protein	Rv1231c	O86314	O86314	9	9	9	1741700000	77	9	9
Conserved protein	Rv1232c	O86315	O86315	12	12	12	7210500000	166	12	12
Conserved protein	Rv2680	O86317	O86317	13	13	13	4304700000	199	13	13
Probable acetyl-/propionyl-CoA carboxylase (Beta subunit) AccD2	accD2	O86318	O86318	12	12	12	955080000	48	12	12
Probable acyl-CoA dehydrogenase FadE13	fadE13	O86319	O86319	6	6	6	536050000	25	6	6
Ribosomal silencing factor RsfS	rsfS	O86327	O86327	4	4	4	543600000	35	4	4
Probable transcriptional regulatory protein (Probably GntR-family)	Rv0792c	O86331	O86331	2	2	2	154060000	7	2	2
Probable membrane bound polyketide synthase Pks6	pks6	O86335	O86335	10	10	10	357240000	18	10	10
Beta lactamase like protein	Rv0406c	O86336	O86336	10	10	10	2129000000	99	10	10
Possible lipoprotein LprC	lprC	O86337	O86337	8	8	8	6486200000	133	8	8
Conserved protein	Rv2061c	O86340	O86340	12	12	12	22177000000	252	12	12
Possible transcriptional regulatory protein	Rv0273c	O86342	O86342	3	3	3	263100000	4	3	3
Possible bifunctional enzyme: 2-hydroxyhepta-2,4-diene-1,7-dioate isomerase (HHDD isomerase) + cyclase/dehydrase	Rv0939	O86346	O86346	18	18	18	2457300000	140	18	18
Uncharacterized protein	Rv1190	O86348	O86348	1	1	1	237670000	5	1	1
Uncharacterized protein	Rv1111c	O86351	O86351	10	10	10	1638200000	122	10	10
Conserved protein	Rv2054	O86353	O86353	14	14	14	15819000000	394	14	14
Conserved protein	Rv3755c	O86358	O86358	8	8	8	2912600000	75	8	8
Probable acetyl-CoA acyltransferase FadA2 (3-ketoacyl-CoA thiolase) (Beta-ketothiolase)	fadA2	O86361	O86361	25	25	25	78851000000	815	25	25
Possible conserved exported protein	Rv0988	O86370	O86370	7	7	7	650300000	64	7	7
Probable phosphomannomutase PmmA (PMM) (Phosphomannose mutase)	pmmA	O86374	O86374	14	14	14	5243600000	213	14	14
Uncharacterized protein Rv3118;Uncharacterized protein Rv0814c	sseC1;sseC2	P0CG96;P0CG95	P0CG96;P0CG95	7	7	7	77365000000	403	NaN	NaN
Methoxy mycolic acid synthase MmaA3	mmaA3	P0CH91	P0CH91	17	16	16	11942000000	274	17	16
Antitoxin MazE9	mazE9	P0CL61	P0CL61	1	1	1	1129700	2	1	1
Probable endoribonuclease MazF7	mazF7	P0CL62	P0CL62	2	2	2	493460000	35	2	2
Uncharacterized protein Rv0028A	Rv0028A	P0DMM2	P0DMM2	1	1	1	32205000	2	1	1
Uncharacterized protein Rv3202A	Rv3202A	P0DMM3	P0DMM3	2	2	2	382070000	17	2	2
Uncharacterized protein Rv0572A	Rv0572A	P0DMM4	P0DMM4	6	6	6	14971000000	173	6	6
Uncharacterized protein Rv2742A	Rv2742A	P0DMQ8	P0DMQ8	3	3	3	1755700000	77	3	3
Adenosine deaminase	add	P63907	P63907	15	15	15	3498800000	156	15	15
Probable acetyl-/propionyl-coenzyme A carboxylase alpha chain (Alpha subunit) AccA2: biotin carboxylase + biotin carboxyl carrier protein (BCCP)	accA2	P71538	P71538	13	13	13	1052500000	76	13	13
Probable enoyl-CoA hydratase EchA7 (Enoyl hydrase) (Unsaturated acyl-CoA hydratase) (Crotonase)	echA7	P71540	P71540	8	8	8	588790000	31	8	8
Possible magnesium chelatase	Rv0958	P71552	P71552	9	9	9	1342500000	70	9	9
Uncharacterized protein	Rv0941c	P71568	P71568	5	5	5	942270000	50	5	5
FHA domain-containing protein FhaA	fhaA	P71590	P71590	29	29	29	81789000000	987	29	29
Uncharacterized protein	Rv0021c	P71591	P71591	4	4	4	148600000	13	4	4
Uncharacterized protein	Rv0029	P71599	P71599	12	12	12	1106200000	80	12	12
Bifunctional oligoribonuclease and PAP phosphatase NrnA	nrnA	P71615	P71615	11	11	11	3754100000	211	11	11
Ribonuclease VapC22	vapC22	P71623	P71623	3	3	3	347870000	13	3	3
Uncharacterized protein	Rv2827c	P71625	P71625	9	9	9	676580000	44	9	9
Uncharacterized protein	Rv2826c	P71626	P71626	8	8	8	1879200000	30	8	8
CRISPR-associated protein Csm6	csm6	P71635	P71635	20	20	20	2991500000	198	20	20
Hypothetical arginine and alanine rich protein	Rv2802c	P71649	P71649	5	5	5	881000000	43	5	5
Endoribonuclease MazF9	mazF9	P71650	P71650	4	4	4	578550000	48	4	4
Probable conserved lipoprotein LppV	lppV	P71655	P71655	2	2	2	38802000	1	2	2
Putative integration host factor MihF	mihF	P71658	P71658	11	11	11	137800000000	514	11	11
Probable monoxygenase	Rv1393c	P71662	P71662	7	7	7	396850000	30	7	7
Probable lipase LipH	lipI	P71668	P71668	10	10	10	6614100000	157	10	10
Probable transcriptional regulatory protein	Rv1404	P71672	P71672	9	9	9	11938000000	157	9	9
Possible transcriptional regulatory protein (Probably MarR-family)	Rv0042c	P71699	P71699	10	10	10	8590500000	203	10	10
Possible oxidoreductase	Rv0044c	P71701	P71701	11	11	11	7973500000	249	11	11
Conserved protein	Rv0047c	P71704	P71704	8	8	8	904240000	72	8	8
Penicillin-binding protein 1A	ponA1	P71707	P71707	25	25	25	4357800000	380	25	25
Probable conserved transmembrane protein	Rv0051	P71708	P71708	6	6	6	566970000	34	6	6
Bifunctional enzyme MbtA: salicyl-AMP ligase (SAL-AMP ligase) + salicyl-S-ArCP synthetase	mbtA	P71716	P71716	10	10	10	727240000	57	10	10
Polyketide synthetase MbtC (Polyketide synthase)	mbtC	P71718	P71718	11	11	11	1283300000	61	11	11
Polyketide synthetase MbtD (Polyketide synthase)	mbtD	P71719	P71719	14	14	14	1164100000	79	14	14
Diglucosylglycerate octanoyltransferase	octT	P71725	P71725	9	9	9	1747900000	62	9	9
Uncharacterized protein	Rv2413c	P71730	P71730	14	14	14	3192100000	108	14	14
Conserved protein	Rv2410c	P71733	P71733	14	14	14	5823800000	161	14	14
Conserved protein	Rv2409c	P71734	P71734	11	11	11	3686200000	157	11	11
Conserved protein	Rv2406c	P71737	P71737	9	9	9	7701800000	285	9	9
Conserved protein	Rv2405	P71738	P71738	15	15	15	3142700000	162	15	15
Probable conserved lipoprotein LppR	lppR	P71740	P71740	10	10	10	1137400000	61	10	10
Trehalase	Rv2402	P71741	P71741	24	24	24	5888100000	302	24	24
Probable sulfate-binding lipoprotein SubI	subI	P71744	P71744	10	10	10	1811600000	76	10	10
Probable gamma-glutamyltranspeptidase GgtB (Gamma-glutamyltransferase) (Glutamyl transpeptidase)	ggtB	P71750	P71750	23	23	23	9608500000	356	23	23
Uncharacterized protein	Rv2390c	P71754	P71754	2	2	2	19635000	5	2	2
Conserved protein	Rv2387	P71757	P71757	5	5	5	688090000	44	5	5
Conserved membrane protein	Rv1487	P71767	P71767	2	2	2	1246000000	47	2	2
Probable esterase LipL	lipL	P71778	P71778	2	2	2	63493000	6	2	2
Uncharacterized protein	Rv1505c	P71784	P71784	4	4	4	761150000	37	4	4
Probable membrane protein	Rv1508c	P71787	P71787	11	11	11	4764100000	108	11	11
GDP-mannose 4,6-dehydratase	gmdA	P71790	P71790	18	18	18	19222000000	363	18	18
GDP-L-fucose synthase	epiA	P71791	P71791	14	14	14	6259700000	221	14	14
Conserved protein	Rv1513	P71792	P71792	12	12	11	7207400000	176	12	11
Uncharacterized protein	Rv1515c	P71794	P71794	3	3	3	93880000	11	3	3
Probable sugar transferase	Rv1516c	P71795	P71795	14	14	14	2167100000	126	14	14
Putative transferase	Rv1377c	P71805	P71805	11	11	11	5531700000	119	11	11
Probable export or membrane protein	Rv1382	P71810	P71810	8	8	8	603780000	28	8	8
Uncharacterized protein	Rv0756c	P71813	P71813	9	9	9	1450900000	70	9	9
Possible two component system response transcriptional positive regulator PhoP	phoP	P71814	P71814	14	14	13	22403000000	331	14	13
Possible two component system response sensor kinase membrane associated PhoR	phoR	P71815	P71815	14	14	13	2733000000	129	14	13
Possible conserved transmembrane protein	Rv0779c	P71833	P71833	4	4	4	584940000	52	4	4
Probable protease II PtrBa [first part] (Oligopeptidase B)	ptrBa	P71835	P71835	3	3	3	245980000	10	3	3
KsdD-like steroid dehydrogenase Rv0785	Rv0785	P71838	P71838	20	20	20	2252100000	126	20	20
Conserved protein	Rv0786c	P71839	P71839	5	5	5	2849700000	61	5	5
Possible electron transfer protein FdxB	fdxB	P71846	P71846	15	15	15	1611400000	102	15	15
Possible oxidoreductase	Rv3553	P71847	P71847	1	1	1	107660000	1	1	1
Probable short-chain type dehydrogenase/reductase	Rv3548c	P71853	P71853	8	8	8	2155200000	119	8	8
Acyl-CoA dehydrogenase FadE28	fadE28	P71857	P71857	7	7	7	1043000000	35	7	7
Acyl-CoA dehydrogenase FadE29	fadE29	P71858	P71858	7	7	7	534770000	24	7	7
3-oxosteroid 1-dehydrogenase	kstD	P71864	P71864	4	4	4	144290000	8	4	4
3-ketosteroid-9-alpha-monooxygenase, oxygenase component	kshA	P71875	P71875	19	19	19	2390200000	157	19	19
Conserved protein	Rv2327	P71885	P71885	12	12	12	3335600000	147	12	12
Probable transcriptional regulatory protein (Probably AsnC-family)	Rv2324	P71888	P71888	5	5	5	1019700000	53	5	5
Conserved protein	Rv2315c	P71897	P71897	24	24	24	9105300000	351	24	24
Conserved protein	Rv2314c	P71898	P71898	23	23	23	7103100000	219	23	23
Possible ribonuclease E Rne	rne	P71905	P71905	45	45	45	14780000000	534	45	45
Probable C4-dicarboxylate-transport transmembrane protein DctA	dctA	P71906	P71906	3	3	3	185110000	8	3	3
Uncharacterized protein	Rv2426c	P71922	P71922	16	16	16	6588700000	195	16	16
Uncharacterized protein	Rv2425c	P71923	P71923	8	8	8	591000000	59	8	8
Uncharacterized protein	Rv2423	P71925	P71925	5	5	5	255770000	26	5	5
Possible PhiRv2 prophage protein	Rv2650c	P71947	P71947	7	4	4	82476000	5	7	4
Possible exported alanine and valine rich protein	Rv2668	P71965	P71965	1	1	1	118190000	12	1	1
Possible bifunctional enzyme riboflavin biosynthesis protein RibD: diaminohydroxyphosphoribosylaminopyrimidine deaminase (Riboflavin-specific deaminase) + 5-amino-6-(5-phosphoribosylamino)uracil reduc...	ribD	P71968	P71968	8	8	8	1555600000	77	8	8
Possible secreted protease	Rv2672	P71969	P71969	14	14	14	2658000000	118	14	14
Probable transcriptional regulatory protein	Rv1719	P71977	P71977	12	12	12	2495300000	123	12	12
Possible carboxylase	Rv1722	P71980	P71980	11	11	11	2255000000	115	11	11
Uncharacterized protein	Rv1725c	P71983	P71983	3	3	3	100590000	7	3	3
Uncharacterized protein	Rv1727	P71985	P71985	2	2	2	219460000	4	2	2
Uncharacterized protein	Rv1728c	P71986	P71986	1	1	1	302960000	6	1	1
Possible penicillin-binding protein	Rv1730c	P71988	P71988	9	9	9	1013000000	56	9	9
Conserved protein	Rv1732c	P71990	P71990	13	13	13	15114000000	266	13	13
Uncharacterized protein	Rv1748	P72005	P72005	10	10	10	1051500000	64	10	10
Possible fatty-acid-CoA ligase FadD1 (Fatty-acid-CoA synthetase) (Fatty-acid-CoA synthase)	fadD1	P72007	P72007	15	15	15	1846700000	95	15	15
Uncharacterized protein	Rv3768	P72035	P72035	4	4	4	2322700000	38	4	4
Conserved protein	Rv3773c	P72040	P72040	6	5	5	1612500000	71	6	5
Probable lipase LipE	lipE	P72041	P72041	26	26	26	12229000000	326	26	26
Probable oxidoreductase	Rv3777	P72043	P72043	7	7	7	7573100000	78	7	7
Probable conserved transmembrane protein alanine and leucine rich	Rv3779	P72045	P72045	7	7	7	1179300000	84	7	7
Probable O-antigen/lipopolysaccharide transport ATP-binding protein ABC transporter RfbE	rfbE	P72047	P72047	12	12	12	2421700000	74	12	12
Probable O-antigen/lipopolysaccharide transport integral membrane protein ABC transporter RfbD	rfbD	P72049	P72049	5	5	5	246040000	13	5	5
Possible dTDP-glucose 4,6-dehydratase	Rv3784	P72050	P72050	6	6	6	382630000	17	6	6
Conserved protein	Rv3796	P72062	P72062	8	8	8	1121900000	96	8	8
Possible enoyl-CoA hydratase EchA21 (Enoyl hydrase) (Unsaturated acyl-CoA hydratase) (Crotonase)	echA21	P75019	P75019	17	17	17	44823000000	450	17	17
Possible 23S rRNA methyltransferase TsnR	tsnR	P94978	P94978	2	2	2	94973000	7	2	2
Adenylate cyclase (ATP pyrophosphate-lyase) (Adenylyl cyclase)	Rv1647	P94982	P94982	6	6	6	648600000	49	6	6
Probable polyketide synthase Pks7	pks7	P94996	P94996	26	24	22	961210000	35	26	22
23S rRNA-specific endonuclease VapC20	vapC20	P95004	P95004	1	1	1	94468000	7	1	1
Probable conserved transmembrane protein	Rv2536	P95017	P95017	5	5	5	4027800000	85	5	5
Uncharacterized protein	Rv2532c	P95021	P95021	1	1	1	37829000	17	1	1
Uncharacterized protein	Rv2529	P95024	P95024	14	14	14	3304700000	85	14	14
Probable fatty acid synthase Fas (Fatty acid synthetase)	fas	P95029	P95029	147	147	147	104120000000	2313	147	147
Putative ferredoxin reductase	Rv0688	P95034	P95034	17	17	17	15563000000	302	17	17
Possible arylsulfatase AtsA (Aryl-sulfate sulphohydrolase) (Arylsulphatase)	atsA	P95059	P95059	16	16	16	2974500000	141	16	16
Possible protease IV SppA (Endopeptidase IV) (Signal peptide peptidase)	sppA	P95072	P95072	28	28	28	13595000000	455	28	28
Possible L-fuculose phosphate aldolase FucA (L-fuculose-1-phosphate aldolase)	fucA	P95075	P95075	3	3	3	138700000	20	3	3
Uncharacterized protein	Rv3071	P95087	P95087	10	10	10	747280000	84	10	10
Probable transcriptional regulatory protein (Probably GntR-family)	Rv3060c	P95098	P95098	2	2	2	34246000	3	2	2
Possible transcriptional regulatory protein (Probably TetR-family)	Rv3058c	P95100	P95100	10	10	10	5287800000	175	10	10
Possible transcriptional regulatory protein (Probably TetR-family)	Rv3055	P95103	P95103	6	6	6	386960000	41	6	6
Uncharacterized protein	Rv3054c	P95105	P95105	14	14	14	6249700000	105	14	14
Possible conserved secreted protein	Rv2980	P95115	P95115	4	4	4	411250000	34	4	4
Probable lipase/esterase LipN	lipN	P95125	P95125	21	21	21	25186000000	467	21	21
Conserved protein	Rv2955c	P95137	P95137	10	10	10	6137200000	118	10	10
4-hydroxyphenylalkanoate adenylyltransferase	fadD29	P95141	P95141	23	23	22	4537100000	141	23	22
Conserved protein	Rv1871c	P95144	P95144	7	7	7	24977000000	265	7	7
Probable reductase	Rv1869c	P95146	P95146	21	21	21	19676000000	348	21	21
Uncharacterized protein	Rv1868	P95147	P95147	4	4	4	183200000	29	4	4
Conserved protein	Rv1867	P95148	P95148	15	15	15	2390300000	98	15	15
Probable CoA-transferase Rv1866	Rv1866	P95149	P95149	19	19	19	1390600000	102	19	19
Probable short-chain type dehydrogenase	Rv1865c	P95150	P95150	13	13	13	10098000000	86	13	13
Conserved protein	Rv1864c	P95151	P95151	9	9	9	2137200000	101	9	9
Possible oxidoreductase	Rv1855c	P95159	P95159	17	17	17	10844000000	273	17	17
Probable NADH dehydrogenase Ndh	ndh	P95160	P95160	11	10	10	2734600000	83	11	10
Probable NADH dehydrogenase I (Chain J) NuoJ (NADH-ubiquinone oxidoreductase chain J)	nuoJ	P95172	P95172	4	4	4	3004200000	81	4	4
Uncharacterized protein	Rv3142c	P95184	P95184	3	3	3	332260000	10	3	3
Probable NADPH quinone oxidoreductase FadB4 (NADPH:quinone reductase) (Zeta-crystallin)	fadB4	P95185	P95185	12	12	12	8316200000	147	12	12
Probable acyl-CoA dehydrogenase FadE23	fadE23	P95186	P95186	19	19	19	75536000000	624	19	19
Probable acyl-CoA dehydrogenase FadE24	fadE24	P95187	P95187	27	27	27	78599000000	784	27	27
Histidinol-phosphatase	hisN	P95189	P95189	9	9	9	4115700000	170	9	9
Formate-dependent phosphoribosylglycinamide formyltransferase	purT	P95197	P95197	12	12	12	7704800000	237	12	12
Conserved protein	Rv0390	P95198	P95198	9	9	9	15483000000	129	9	9
Probable membrane NADH dehydrogenase NdhA	ndhA	P95200	P95200	19	19	18	11209000000	219	19	18
Possible secreted protein	Rv0394c	P95202	P95202	5	5	5	4775400000	99	5	5
Possible secreted protein	Rv0398c	P95206	P95206	2	2	2	53631000	8	2	2
Possible conserved lipoprotein LpqK	lpqK	P95207	P95207	3	3	3	86164000	8	3	3
Acyl-CoA dehydrogenase FadE7	fadE7	P95208	P95208	17	17	17	11486000000	308	17	17
Uncharacterized protein	Rv0258c	P95215	P95215	3	3	3	229040000	8	3	3
Uncharacterized protein	Rv0263c	P95220	P95220	7	7	7	1296600000	33	7	7
Uncharacterized protein	Rv0264c	P95221	P95221	4	4	4	883780000	48	4	4
Probable 5-oxoprolinase OplA (5-oxo-L-prolinase) (Pyroglutamase) (5-OPASE)	oplA	P95223	P95223	21	21	21	762220000	62	21	21
Uncharacterized protein	Rv0269c	P95226	P95226	11	11	11	698660000	29	11	11
Probable fatty-acid-CoA ligase FadD2 (Fatty-acid-CoA synthetase) (Fatty-acid-CoA synthase)	fadD2	P95227	P95227	37	37	37	91518000000	914	37	37
Probable acyl-CoA dehydrogenase FadE6	fadE6	P95228	P95228	35	35	35	19769000000	582	35	35
Uncharacterized protein	Rv0272c	P95229	P95229	17	17	17	2846800000	173	17	17
Serine acetyltransferase	cysE	P95231	P95231	3	3	3	966320000	37	3	3
Uncharacterized protein	Rv2336	P95232	P95232	4	4	4	242520000	26	4	4
Uncharacterized protein	Rv2337c	P95233	P95233	8	8	8	992870000	25	8	8
Possible molybdopterin biosynthesis protein MoeW	moeW	P95234	P95234	9	9	9	2413800000	90	9	9
Uncharacterized protein	Rv2342	P95238	P95238	5	5	5	1673300000	51	5	5
Uncharacterized protein	Rv2348c	P95244	P95244	1	1	1	853210000	11	1	1
Transcriptional repressor Mce3R	mce3R	P95251	P95251	14	14	14	1573300000	88	14	14
SecB-like chaperone Rv1957	secBL	P95257	P95257	8	8	8	2645100000	105	8	8
Conserved protein	Rv1944c	P95270	P95270	4	4	4	2285900000	41	4	4
Probable endoribonuclease MazF5	mazF5	P95272	P95272	4	4	4	919230000	41	4	4
Possible monooxygenase	Rv1936	P95278	P95278	2	2	2	110730000	2	2	2
Uncharacterized protein	Rv1929c	P95285	P95285	5	5	5	476450000	50	5	5
Probable short-chain type dehydrogenase/reductase	Rv1928c	P95286	P95286	6	6	6	500690000	47	6	6
Uncharacterized protein	Rv1927	P95287	P95287	9	9	9	1197100000	69	9	9
Uncharacterized protein	Rv1924c	P95289	P95289	3	3	3	806770000	44	3	3
Probable lipase LipD	lipD	P95290	P95290	15	15	15	5965200000	139	15	15
Probable conserved lipoprotein	Rv1922	P95291	P95291	5	5	5	576190000	36	5	5
ESX-1 secretion-associated protein EspG1	espG1	P96210	P96210	9	9	9	4760100000	157	9	9
Uncharacterized protein	Rv3863	P96214	P96214	9	9	9	2493200000	113	9	9
Conserved protein	Rv3860	P96217	P96217	11	11	11	783730000	72	11	11
Glutamate synthase [NADPH] large chain	gltB	P96218	P96218	57	57	57	8811400000	324	57	57
Uncharacterized protein	Rv3856c	P96221	P96221	13	13	13	971170000	54	13	13
Conserved protein	Rv3850	P96227	P96227	9	9	9	14186000000	229	9	9
Probable conserved transmembrane protein	Rv3848	P96229	P96229	4	4	4	68634000	6	4	4
Probable conserved transmembrane protein	Rv3843c	P96235	P96235	11	11	11	1857900000	122	11	11
Uncharacterized protein	Rv3839	P96239	P96239	9	9	9	1662900000	52	9	9
Probable phosphoglycerate mutase (Phosphoglyceromutase) (Phosphoglycerate phosphomutase)	Rv3837c	P96241	P96241	6	6	6	3619400000	117	6	6
Uncharacterized protein	Rv3836	P96242	P96242	2	2	2	238090000	21	2	2
Conserved protein	Rv3832c	P96246	P96246	3	3	3	261650000	9	3	3
Probable glutamine-binding lipoprotein GlnH (GLNBP)	glnH	P96257	P96257	13	13	13	5383300000	184	13	13
Possible conserved membrane protein	Rv0412c	P96258	P96258	19	19	19	8050000000	300	19	19
Possible thiamine biosynthesis oxidoreductase ThiO	thiO	P96261	P96261	10	10	10	1725400000	114	10	10
Possible protein ThiS	thiS	P96262	P96262	1	1	1	29682000	1	1	1
Probable lipoprotein aminopeptidase LpqL	lpqL	P96264	P96264	21	21	21	13107000000	340	21	21
Possible lipoprotein peptidase LpqM	lpqM	P96265	P96265	15	15	15	2057200000	103	15	15
Uncharacterized protein	Rv0421c	P96267	P96267	8	8	8	1517900000	33	8	8
Uncharacterized protein	Rv0424c	P96270	P96270	3	3	3	659370000	27	3	3
Possible metal cation transporting P-type ATPase CtpH	ctpH	P96271	P96271	8	8	8	1037400000	15	8	8
Possible transmembrane protein	Rv0426c	P96272	P96272	5	5	5	4416400000	88	5	5
Probable exodeoxyribonuclease III protein XthA (Exonuclease III) (EXO III) (AP endonuclease VI)	xthA	P96273	P96273	14	14	14	3467500000	157	14	14
GCN5-related N-acetyltransferase	Rv0428c	P96274	P96274	11	11	11	1897400000	89	11	11
Uncharacterized protein	Rv0430	P96276	P96276	6	6	6	216150000	26	6	6
Putative tuberculin related peptide	Rv0431	P96277	P96277	5	5	5	6162600000	75	5	5
Uncharacterized protein	Rv0434	P96280	P96280	7	7	7	305270000	49	7	7
Putative conserved ATPase	Rv0435c	P96281	P96281	26	25	25	6711000000	283	26	25
Putative inactive phenolphthiocerol synthesis polyketide synthase type I Pks15	pks15	P96284	P96284	13	12	12	1171100000	67	13	12
Putative inactive phenolphthiocerol synthesis polyketide synthase type I Pks1	pks1	P96285	P96285	13	13	13	533620000	21	13	13
Uncharacterized protein	Rv1048c	P96353	P96353	3	3	3	90175000	2	3	3
Uncharacterized protein	Rv1045	P96356	P96356	6	6	6	1004900000	47	6	6
Uncharacterized protein	Rv1043c	P96358	P96358	1	1	1	35834000	6	1	1
Exopolyphosphatase 2	ppx2	P96374	P96374	9	9	9	920590000	46	9	9
Conserved protein	Rv1025	P96375	P96375	9	9	9	1472900000	60	9	9
Possible conserved membrane protein	Rv1024	P96376	P96376	5	5	5	150860000	17	5	5
Probable conserved lipoprotein LpqU	lpqU	P96378	P96378	9	9	9	449680000	25	9	9
Nucleoside triphosphate pyrophosphohydrolase	mazG	P96379	P96379	16	16	16	5539100000	156	16	16
Probable transcriptional regulatory protein (Probably TetR-family)	Rv1019	P96381	P96381	9	9	9	2148000000	70	9	9
Uncharacterized protein	Rv0207c	P96389	P96389	11	11	11	7352200000	193	11	11
Possible transcriptional regulatory protein NadR (Probably AsnC-family)	nadR	P96394	P96394	6	6	6	209070000	15	6	6
Probable fatty-acid-CoA ligase FadD4 (Fatty-acid-CoA synthetase) (Fatty-acid-CoA synthase)	fadD4	P96396	P96396	9	9	9	1959400000	92	9	9
Probable acyl-CoA dehydrogenase FadE3	fadE3	P96397	P96397	2	2	2	77216000	3	2	2
Possible esterase LipW	lipW	P96399	P96399	11	11	11	1084000000	73	11	11
Probable esterase LipC	lipC	P96402	P96402	12	12	12	607050000	30	12	12
Probable enoyl-CoA hydratase EchA1 (Enoyl hydrase) (Unsaturated acyl-CoA hydratase) (Crotonase)	echA1	P96404	P96404	14	14	14	14989000000	268	14	14
Probable conserved transmembrane protein	Rv0226c	P96408	P96408	3	3	3	184550000	24	3	3
Probable conserved membrane protein	Rv0227c	P96409	P96409	23	23	23	15894000000	446	23	23
Probable acyl-CoA dehydrogenase FadE4	fadE4	P96414	P96414	27	27	27	38229000000	665	27	27
Probable transcriptional regulatory protein (Probably TetR/AcrR-family)	Rv0232	P96415	P96415	5	5	5	364900000	45	5	5
Alpha-(1->3)-arabinofuranosyltransferase	aftD	P96419	P96419	5	5	5	299700000	6	5	5
Probable conserved transmembrane protein	Rv0128	P96805	P96805	2	2	2	70158000	8	2	2
Probable acyl-CoA dehydrogenase FadE1	fadE1	P96808	P96808	20	20	20	5365400000	159	20	20
F420-dependent hydroxymycolic acid dehydrogenase	fgd2	P96809	P96809	1	1	1	8724600	1	1	1
GCN5-related N-acetyltransferase	Rv0133	P96810	P96810	9	9	9	1217600000	91	9	9
Possible epoxide hydrolase EphF (Epoxide hydratase) (Arene-oxide hydratase)	ephF	P96811	P96811	12	12	12	4071700000	110	12	12
Possible transcriptional regulatory protein	Rv0135c	P96812	P96812	10	10	10	1669900000	50	10	10
Uncharacterized protein	Rv0138	P96815	P96815	5	5	5	454970000	56	5	5
Possible oxidoreductase	Rv0139	P96816	P96816	19	19	19	2625000000	160	19	19
Conserved protein	Rv0140	P96817	P96817	5	5	5	9748900000	107	5	5
Uncharacterized protein	Rv0141c	P96818	P96818	5	5	5	593670000	50	5	5
Probable conserved transmembrane protein	Rv0143c	P96820	P96820	5	5	5	672100000	40	5	5
Probable transcriptional regulatory protein (Possibly TetR-family)	Rv0144	P96821	P96821	9	9	9	9109900000	193	9	9
Aldehyde dehydrogenase	Rv0147	P96824	P96824	29	29	29	38821000000	739	29	29
Putative short-chain type dehydrogenase/reductase Rv0148	Rv0148	P96825	P96825	16	16	16	88740000000	675	16	16
Possible quinone oxidoreductase (NADPH:quinone oxidoreductase) (Zeta-crystallin)	Rv0149	P96826	P96826	8	8	8	3475600000	127	8	8
Probable acyl-CoA dehydrogenase FadE2	fadE2	P96831	P96831	20	20	20	11612000000	403	20	20
Probable NAD(P) transhydrogenase (Subunit alpha) PntAa [first part catalytic part] (Pyridine nucleotide transhydrogenase subunit alpha) (Nicotinamide nucleotide transhydrogenase subunit alpha)	pntAa	P96832	P96832	20	20	20	36812000000	549	20	20
NAD(P) transhydrogenase subunit beta	pntB	P96834	P96834	13	13	13	11513000000	268	13	13
3-[(3aS,4S,7aS)-7a-methyl-1,5-dioxo-octahydro-1H-inden-4-yl]propanoyl:CoA ligase	fadD3	P96843	P96843	9	9	9	854530000	29	9	9
Probable acyl-CoA dehydrogenase FadE32	fadE32	P96845	P96845	7	7	7	1563200000	81	7	7
Aminotransferase	aspB	P96847	P96847	5	5	5	371000000	24	5	5
Acyl-CoA dehydrogenase FadE34	fadE34	P96855	P96855	11	11	11	930890000	80	11	11
HTH-type transcriptional repressor KstR	kstR	P96856	P96856	12	12	12	1149800000	83	12	12
Transcriptional regulatory protein (Probably LacI-family)	Rv3575c	P96857	P96857	18	18	18	6823800000	277	18	18
Uncharacterized protein	Rv3577	P96859	P96859	1	1	1	59770000	11	1	1
Conserved protein (CPSA-related protein)	Rv3267	P96872	P96872	8	8	8	315090000	20	8	8
Uncharacterized protein	Rv3268	P96873	P96873	5	5	5	949440000	95	5	5
Conserved protein	Rv3269	P96874	P96874	11	11	11	50408000000	389	11	11
Probable conserved integral membrane protein	Rv3271c	P96876	P96876	3	3	3	310590000	30	3	3
Uncharacterized protein	Rv3272	P96877	P96877	20	20	20	6536200000	271	20	20
Probable transmembrane carbonic anhydrase (Carbonate dehydratase) (Carbonic dehydratase)	Rv3273	P96878	P96878	21	21	21	18736000000	365	21	21
Probable conserved transmembrane protein	Rv3277	P96882	P96882	2	2	2	76662000	2	2	2
Probable conserved transmembrane protein	Rv3278c	P96883	P96883	5	5	5	2365600000	59	5	5
Probable bifunctional protein acetyl-/propionyl-coenzyme A carboxylase (Epsilon chain) AccE5	accE5	P96886	P96886	7	7	7	7000300000	185	7	7
Probable bifunctional protein acetyl-/propionyl-coenzyme A carboxylase (Alpha chain) AccA3: biotin carboxylase + biotin carboxyl carrier protein (BCCP)	accA3	P96890	P96890	35	35	35	93373000000	948	35	35
Probable transcriptional regulatory protein (Probably TetR-family)	Rv3295	P96900	P96900	20	20	20	7120500000	252	20	20
Probable ATP-dependent helicase Lhr (Large helicase-related protein)	lhr	P96901	P96901	24	24	24	1024300000	76	24	24
Possible esterase lipoprotein LpqC	lpqC	P96903	P96903	5	5	5	340840000	30	5	5
Ribonuclease VapC5	vapC5	P96917	P96917	3	3	3	119050000	7	3	3
Possible exported protein	Rv0633c	P96923	P96923	12	12	12	1762500000	119	12	12
Probable lipase/esterase LipG	lipG	P96935	P96935	12	12	12	3070000000	136	12	12
Possible transcriptional regulatory protein (Probably TetR-family)	Rv0653c	P96941	P96941	4	4	4	535940000	34	4	4
Toxin RelK	relK	P9WF09	P9WF09	2	2	2	120980000	7	2	2
Bifunctional NAD(P)H-hydrate repair enzyme Nnr	nnr	P9WF11	P9WF11	12	12	12	1578100000	86	12	12
Antitoxin VapB46	vapB46	P9WF13	P9WF13	2	2	2	417530000	16	2	2
Putative antitoxin VapB49	vapB49	P9WF15	P9WF15	2	2	2	278480000	11	2	2
Antitoxin VapB35	vapB35	P9WF17	P9WF17	3	3	3	328640000	15	3	3
Putative antitoxin VapB5	vapB5	P9WF19	P9WF19	5	5	5	119480000	9	5	5
Antitoxin VapB47	vapB47	P9WF23	P9WF23	7	7	7	5830700000	158	7	7
Antitoxin RelJ	relJ	P9WF25	P9WF25	4	4	4	362860000	38	4	4
Exodeoxyribonuclease 7 small subunit	xseB	P9WF29	P9WF29	3	3	3	140330000	19	3	3
Exodeoxyribonuclease 7 large subunit	xseA	P9WF31	P9WF31	12	12	12	1333200000	128	12	12
Tyrosine recombinase XerD	xerD	P9WF33	P9WF33	9	9	9	1065500000	31	9	9
Tyrosine recombinase XerC	xerC	P9WF35	P9WF35	8	8	8	388340000	44	8	8
Transcriptional regulator WhiB1	whiB1	P9WF43	P9WF43	1	1	1	145400000	1	1	1
Putative sporulation transcription regulator WhiA	whiA	P9WF45	P9WF45	20	20	20	15003000000	323	20	20
Ribonuclease VapC48	vapC48	P9WF47	P9WF47	2	2	2	85556000	2	2	2
Ribonuclease VapC47	vapC47	P9WF49	P9WF49	3	3	3	490470000	26	3	3
Ribonuclease VapC44	vapC44	P9WF53	P9WF53	3	3	3	330340000	30	3	3
Ribonuclease VapC43	vapC43	P9WF55	P9WF55	2	2	2	322940000	17	2	2
Ribonuclease VapC41	vapC41	P9WF59	P9WF59	3	3	3	136150000	11	3	3
Ribonuclease VapC39	vapC39	P9WF63	P9WF63	2	2	2	123750000	2	2	2
Ribonuclease VapC35	vapC35	P9WF67	P9WF67	7	7	7	763880000	32	7	7
Ribonuclease VapC33	vapC33	P9WF69	P9WF69	4	4	4	1155800000	49	4	4
Ribonuclease VapC32	vapC32	P9WF73	P9WF73	1	1	1	216150000	9	1	1
Ribonuclease VapC31	vapC31	P9WF75	P9WF75	1	1	1	81071000	2	1	1
Ribonuclease VapC30	vapC30	P9WF77	P9WF77	2	2	2	55899000	9	2	2
Ribonuclease VapC29	vapC29	P9WF79	P9WF79	3	3	3	315100000	15	3	3
Ribonuclease VapC28	vapC28	P9WF81	P9WF81	3	3	3	311600000	33	3	3
Ribonuclease VapC27	vapC27	P9WF83	P9WF83	4	4	4	682030000	24	4	4
Ribonuclease VapC19	vapC19	P9WF93	P9WF93	2	2	2	157200000	2	2	2
Ribonuclease VapC17	vapC17	P9WF95	P9WF95	4	4	4	442820000	41	4	4
Ribonuclease VapC15	vapC15	P9WF97	P9WF97	5	5	5	95317000	11	5	5
Ribonuclease VapC13	vapC13	P9WFA1	P9WFA1	5	5	5	190640000	7	5	5
Ribonuclease VapC11	vapC11	P9WFA5	P9WFA5	6	6	6	474310000	24	6	6
Ribonuclease VapC10	vapC10	P9WFA7	P9WFA7	5	5	5	4290900000	85	5	5
Ribonuclease VapC9	vapC9	P9WFA9	P9WFA9	2	2	2	68257000	2	2	2
Ribonuclease VapC3	vapC3	P9WFB7	P9WFB7	1	1	1	50901000	3	1	1
Ribonuclease VapC2	vapC2	P9WFB9	P9WFB9	4	4	4	781270000	22	4	4
Antitoxin VapB40	vapB40	P9WFC3	P9WFC3	6	6	6	995780000	79	6	6
UvrABC system protein C	uvrC	P9WFC5	P9WFC5	11	11	11	449650000	32	11	11
UvrABC system protein B	uvrB	P9WFC7	P9WFC7	23	23	23	2320100000	117	23	23
Universal stress protein Rv1636	Rv1636	P9WFC9	P9WFC9	13	13	13	93314000000	460	13	13
Universal stress protein Rv2026c	Rv2026c	P9WFD1	P9WFD1	7	7	7	1214300000	87	7	7
Universal stress protein Rv3134c	Rv3134c	P9WFD3	P9WFD3	11	11	11	19077000000	231	11	11
Universal stress protein Rv2624c	Rv2624c	P9WFD5	P9WFD5	21	21	21	50291000000	542	21	21
Universal stress protein Rv2623	Rv2623	P9WFD7	P9WFD7	16	16	15	298500000000	860	16	15
Universal stress protein Rv2028c	Rv2028c	P9WFD9	P9WFD9	12	12	12	16827000000	294	12	12
Uroporphyrinogen decarboxylase	hemE	P9WFE1	P9WFE1	12	12	12	4077500000	142	12	12
Urease accessory protein UreG	ureG	P9WFE3	P9WFE3	9	9	9	4606100000	153	9	9
Urease subunit gamma	ureA	P9WFE7	P9WFE7	4	4	4	667070000	26	4	4
Urease subunit alpha	ureC	P9WFF1	P9WFF1	10	10	10	878650000	63	10	10
Uracil phosphoribosyltransferase	upp	P9WFF3	P9WFF3	6	6	6	1632700000	44	6	6
(2Z,6E)-farnesyl diphosphate synthase	Rv1086	P9WFF5	P9WFF5	7	7	7	1471500000	71	7	7
Decaprenyl diphosphate synthase	uppS	P9WFF7	P9WFF7	6	6	6	365810000	31	6	6
UPF0749 protein Rv1823	Rv1823	P9WFG1	P9WFG1	9	9	9	1432200000	59	9	9
UPF0749 protein Rv1825	Rv1825	P9WFG3	P9WFG3	10	10	10	3290800000	154	10	10
UPF0678 fatty acid-binding protein-like protein Rv2717c	Rv2717c	P9WFG7	P9WFG7	5	5	5	598510000	36	5	5
UPF0678 fatty acid-binding protein-like protein Rv0813c	Rv0813c	P9WFG9	P9WFG9	8	8	8	3795700000	158	8	8
Putative S-adenosyl-L-methionine-dependent methyltransferase Rv3399	Rv3399	P9WFH1	P9WFH1	19	19	18	2913800000	194	19	18
Putative S-adenosyl-L-methionine-dependent methyltransferase Rv3787c	Rv3787c	P9WFH3	P9WFH3	2	2	2	72921000	2	2	2
Putative S-adenosyl-L-methionine-dependent methyltransferase Rv3767c	Rv3767c	P9WFH5	P9WFH5	14	13	13	5435400000	184	14	13
Putative S-adenosyl-L-methionine-dependent methyltransferase Rv1896c	Rv1896c	P9WFH7	P9WFH7	15	15	15	5739400000	167	15	15
Putative S-adenosyl-L-methionine-dependent methyltransferase Rv1729c	Rv1729c	P9WFH9	P9WFH9	7	7	6	426020000	8	7	6
Putative S-adenosyl-L-methionine-dependent methyltransferase Rv0893c	Rv0893c	P9WFI1	P9WFI1	5	4	4	245230000	7	5	4
Putative S-adenosyl-L-methionine-dependent methyltransferase Rv0830	Rv0830	P9WFI3	P9WFI3	10	8	8	1433600000	28	10	8
Putative S-adenosyl-L-methionine-dependent methyltransferase Rv0731c	Rv0731c	P9WFI5	P9WFI5	21	21	19	15153000000	327	21	19
Putative S-adenosyl-L-methionine-dependent methyltransferase Rv0726c	Rv0726c	P9WFI7	P9WFI7	7	6	6	408980000	41	7	6
Putative S-adenosyl-L-methionine-dependent methyltransferase Rv0281	Rv0281	P9WFI9	P9WFI9	22	22	21	18323000000	412	22	21
Putative S-adenosyl-L-methionine-dependent methyltransferase Rv0145	Rv0145	P9WFJ1	P9WFJ1	8	7	7	943620000	38	8	7
Putative S-adenosyl-L-methionine-dependent methyltransferase Rv0146	Rv0146	P9WFJ3	P9WFJ3	21	21	20	12047000000	380	21	20
UPF0603 protein Rv2345	Rv2345	P9WFJ5	P9WFJ5	39	39	39	15615000000	589	39	39
UPF0353 protein Rv1481	Rv1481	P9WFJ7	P9WFJ7	9	9	9	3386500000	178	9	9
UPF0336 protein Rv0637	Rv0637	P9WFJ9	P9WFJ9	9	9	9	10062000000	198	9	9
UPF0336 protein Rv0635	Rv0635	P9WFK1	P9WFK1	12	12	12	25748000000	376	12	12
UPF0336 protein Rv0504c	Rv0504c	P9WFK3	P9WFK3	12	12	12	11550000000	179	12	12
UPF0301 protein Rv0038	Rv0038	P9WFK5	P9WFK5	9	9	9	2558100000	90	9	9
N-acetyltransferase Eis	eis	P9WFK7	P9WFK7	18	18	18	10385000000	263	18	18
UPF0234 protein Rv0566c	Rv0566c	P9WFK9	P9WFK9	15	15	15	20799000000	380	15	15
UPF0232 protein Rv0004	Rv0004	P9WFL1	P9WFL1	3	3	3	95380000	12	3	3
UPF0182 protein Rv3193c	Rv3193c	P9WFL3	P9WFL3	34	34	34	15704000000	545	34	34
UPF0167 protein Rv2295	Rv2295	P9WFL7	P9WFL7	5	5	5	216630000	10	5	5
GTP cyclohydrolase 1 type 2 homolog	Rv2230c	P9WFM1	P9WFM1	13	13	13	3769600000	111	13	13
Putative transport protein Rv1101c	Rv1101c	P9WFM3	P9WFM3	6	6	6	2846500000	67	6	6
Putative transport protein Rv0205	Rv0205	P9WFM5	P9WFM5	3	3	3	321320000	21	3	3
UPF0109 protein Rv2908c	Rv2908c	P9WFM7	P9WFM7	7	7	7	6507700000	149	7	7
UPF0098 protein Rv2140c	Rv2140c	P9WFN1	P9WFN1	13	13	13	60740000000	389	13	13
Putative lipoprotein LppC	lppC	P9WFN3	P9WFN3	3	3	3	1308900000	27	3	3
UPF0098 protein Rv1910c	Rv1910c	P9WFN5	P9WFN5	2	2	2	250680000	22	2	2
UPF0073 membrane protein Rv1085c	Rv1085c	P9WFN7	P9WFN7	2	2	2	55929000	22	2	2
UPF0053 protein Rv2366c	Rv2366c	P9WFP1	P9WFP1	6	6	6	609370000	29	6	6
UPF0053 protein Rv1842c	Rv1842c	P9WFP3	P9WFP3	6	6	6	841760000	56	6	6
UPF0051 protein Rv1462	Rv1462	P9WFP5	P9WFP5	21	21	21	8365500000	249	21	21
UPF0051 protein Rv1461	Rv1461	P9WFP7	P9WFP7	38	38	38	9495400000	393	38	38
UPF0047 protein Rv2556c	Rv2556c	P9WFP9	P9WFP9	4	4	4	2433200000	63	4	4
UPF0045 protein Rv1898	Rv1898	P9WFQ1	P9WFQ1	1	1	1	125880000	2	1	1
Nucleotide-binding protein Rv1421	Rv1421	P9WFQ3	P9WFQ3	18	18	18	3751500000	198	18	18
UPF0039 protein Rv2851c	Rv2851c	P9WFQ5	P9WFQ5	5	5	5	508220000	28	5	5
Pyridoxal phosphate homeostasis protein	Rv2148c	P9WFQ7	P9WFQ7	8	8	8	1109600000	35	8	8
Uracil-DNA glycosylase	ung	P9WFQ9	P9WFQ9	13	13	13	4243400000	169	13	13
PGL/p-HBAD biosynthesis glycosyltransferase Rv2958c	Rv2958c	P9WFR1	P9WFR1	10	8	8	405580000	37	10	8
Demethylmenaquinone methyltransferase	menG	P9WFR3	P9WFR3	8	8	8	2616300000	116	8	8
Decaprenyl-phosphate phosphoribosyltransferase	Rv3806c	P9WFR5	P9WFR5	7	7	7	2648200000	91	7	7
Protoheme IX farnesyltransferase	ctaB	P9WFR7	P9WFR7	1	1	1	30244000	5	1	1
Thymidylate synthase ThyA	thyA	P9WFR9	P9WFR9	8	8	8	2358800000	64	8	8
Thymidine phosphorylase	deoA	P9WFS1	P9WFS1	10	10	10	1017200000	47	10	10
TVP38/TMEM64 family membrane protein Rv0625c	Rv0625c	P9WFS5	P9WFS5	4	4	4	189130000	20	4	4
tRNA threonylcarbamoyladenosine biosynthesis protein TsaE	tsaE	P9WFS7	P9WFS7	4	4	4	296070000	18	4	4
Valine--tRNA ligase	valS	P9WFS9	P9WFS9	35	35	35	9830300000	426	35	35
Tyrosine--tRNA ligase	tyrS	P9WFT1	P9WFT1	16	16	16	8600700000	197	16	16
Tryptophan--tRNA ligase	trpS	P9WFT3	P9WFT3	9	9	9	10454000000	170	9	9
Threonine--tRNA ligase	thrS	P9WFT5	P9WFT5	35	35	35	9980700000	385	35	35
Serine--tRNA ligase	serS	P9WFT7	P9WFT7	16	16	16	8420300000	252	16	16
Proline--tRNA ligase	proS	P9WFT9	P9WFT9	30	30	30	15628000000	503	30	30
Phenylalanine--tRNA ligase beta subunit	pheT	P9WFU1	P9WFU1	40	40	40	12377000000	497	40	40
Phenylalanine--tRNA ligase alpha subunit	pheS	P9WFU3	P9WFU3	13	13	13	4912300000	184	13	13
Methionine--tRNA ligase	metG	P9WFU5	P9WFU5	21	21	21	6880400000	275	21	21
Lysylphosphatidylglycerol biosynthesis bifunctional protein LysX	lysX	P9WFU7	P9WFU7	26	26	26	2267700000	147	26	26
Lysine--tRNA ligase 1	lysS1	P9WFU9	P9WFU9	25	25	25	11817000000	413	25	25
Leucine--tRNA ligase	leuS	P9WFV1	P9WFV1	38	38	38	10053000000	408	38	38
Isoleucine--tRNA ligase	ileS	P9WFV3	P9WFV3	42	42	42	5900700000	305	42	42
Histidine--tRNA ligase	hisS	P9WFV5	P9WFV5	23	23	23	8927100000	262	23	23
Glycine--tRNA ligase	glyQS	P9WFV7	P9WFV7	29	29	29	16350000000	366	29	29
Glutamate--tRNA ligase	gltX	P9WFV9	P9WFV9	30	30	30	26674000000	537	30	30
Cysteine--tRNA ligase	cysS	P9WFW1	P9WFW1	24	24	24	8451400000	385	24	24
Aspartate--tRNA(Asp/Asn) ligase	aspS	P9WFW3	P9WFW3	23	23	23	5069500000	261	23	23
Arginine--tRNA ligase	argS	P9WFW5	P9WFW5	33	33	33	17170000000	543	33	33
Alanine--tRNA ligase	alaS	P9WFW7	P9WFW7	42	42	42	19399000000	679	42	42
Putative isochorismate synthase MenF	menF	P9WFW9	P9WFW9	19	19	19	7334800000	249	19	19
Salicylate synthase	mbtI	P9WFX1	P9WFX1	18	18	18	2327100000	155	18	18
Anthranilate synthase component 1	trpE	P9WFX3	P9WFX3	21	21	21	8501900000	382	21	21
Anthranilate phosphoribosyltransferase	trpD	P9WFX5	P9WFX5	13	13	13	4915400000	132	13	13
Indole-3-glycerol phosphate synthase	trpC	P9WFX7	P9WFX7	24	24	24	34652000000	525	24	24
Tryptophan synthase beta chain	trpB	P9WFX9	P9WFX9	23	23	23	15186000000	424	23	23
Tryptophan synthase alpha chain	trpA	P9WFY1	P9WFY1	15	15	15	20654000000	342	15	15
Uncharacterized tRNA/rRNA methyltransferase Rv3579c	Rv3579c	P9WFY5	P9WFY5	10	10	10	1363000000	38	10	10
tRNA (guanine-N(1)-)-methyltransferase	trmD	P9WFY7	P9WFY7	8	8	8	1848100000	74	8	8
tRNA (guanine-N(7)-)-methyltransferase	trmB	P9WFY9	P9WFY9	10	10	10	4801500000	106	10	10
tRNA (adenine(58)-N(1))-methyltransferase TrmI	trmI	P9WFZ1	P9WFZ1	13	13	13	4707300000	172	13	13
Trk system potassium uptake protein TrkA	trkA	P9WFZ3	P9WFZ3	10	10	10	5369700000	203	10	10
Trehalose-phosphate phosphatase	otsB	P9WFZ5	P9WFZ5	16	16	16	1647400000	77	16	16
Putative peptide transport permease protein Rv1283c	Rv1283c	P9WFZ7	P9WFZ7	7	7	7	938160000	41	7	7
Putative peptide transport permease protein Rv1282c;Probable dipeptide-transport integral membrane protein ABC transporter DppC	Rv1282c;dppC	P9WFZ9;L0TEV4	P9WFZ9;L0TEV4	2	2	2	282130000	6	NaN	NaN
Trehalose transport system permease protein SugB	sugB	P9WG01	P9WG01	2	2	2	75211000	4	2	2
Phosphate transport system permease protein PstC 2	pstC2	P9WG05	P9WG05	1	1	1	13607000	1	1	1
Phosphate transport system permease protein PstA 2	pstA2	P9WG09	P9WG09	4	4	4	461680000	10	4	4
Phosphate transport system permease protein PstA 1	pstA1	P9WG11	P9WG11	2	2	2	130940000	5	2	2
Uncharacterized ABC transporter permease Rv2563	Rv2563	P9WG15	P9WG15	13	13	12	22949000000	340	13	12
Uncharacterized ABC transporter permease Rv0072	Rv0072	P9WG17	P9WG17	13	12	12	6111600000	213	13	12
Cell division protein FtsX	ftsX	P9WG19	P9WG19	8	8	8	3171100000	156	8	8
Probable doxorubicin resistance ABC transporter permease protein DrrC	drrC	P9WG21	P9WG21	2	2	2	131170000	4	2	2
Transketolase	tkt	P9WG25	P9WG25	37	37	37	40369000000	780	37	37
Resuscitation-promoting factor RpfB	rpfB	P9WG29	P9WG29	2	2	2	71659000	4	2	2
Resuscitation-promoting factor RpfA	rpfA	P9WG31	P9WG31	1	1	1	42167000	7	1	1
Transaldolase	tal	P9WG33	P9WG33	20	20	20	61052000000	619	20	20
Thiol peroxidase	tpx	P9WG35	P9WG35	8	8	8	58503000000	294	8	8
Alpha-keto-acid decarboxylase	kdc	P9WG37	P9WG37	23	23	23	9521000000	235	23	23
Acetolactate synthase large subunit IlvG	ilvG	P9WG39	P9WG39	14	14	14	7655400000	143	14	14
Acetolactate synthase large subunit IlvB1	ilvB1	P9WG41	P9WG41	25	25	25	9209400000	420	25	25
Triosephosphate isomerase	tpiA	P9WG43	P9WG43	22	22	22	21945000000	526	22	22
DNA gyrase subunit B	gyrB	P9WG45	P9WG45	39	39	39	31671000000	726	39	39
DNA gyrase subunit A	gyrA	P9WG47	P9WG47	51	51	51	44915000000	993	51	51
DNA topoisomerase 1	topA	P9WG49	P9WG49	51	51	51	14766000000	626	51	51
Uncharacterized membrane protein Rv1401	Rv1401	P9WG51	P9WG51	3	3	3	472810000	6	3	3
tRNA(Ile)-lysidine synthase	tilS	P9WG53	P9WG53	6	6	6	919700000	36	6	6
Trigger factor	tig	P9WG55	P9WG55	27	27	27	68321000000	862	27	27
Flavin-dependent thymidylate synthase	thyX	P9WG57	P9WG57	14	14	14	5441400000	223	14	14
Threonine synthase	thrC	P9WG59	P9WG59	22	22	22	18816000000	438	22	22
Uncharacterized protein Rv1324	Rv1324	P9WG61	P9WG61	20	20	20	26610000000	487	20	20
Protein DipZ	dipZ	P9WG63	P9WG63	6	6	6	122320000	7	6	6
Soluble secreted antigen MPT53	mpt53	P9WG65	P9WG65	5	5	5	2673100000	118	5	5
Thioredoxin	trxA	P9WG67	P9WG67	7	7	7	80306000000	266	7	7
Probable acetyl-CoA acetyltransferase	fadA4	P9WG69	P9WG69	19	19	19	15797000000	354	19	19
Thiamine-monophosphate kinase	thiL	P9WG71	P9WG71	9	9	9	912290000	26	9	9
Thiazole synthase	thiG	P9WG73	P9WG73	9	9	9	1649100000	73	9	9
Thiamine-phosphate synthase	thiE	P9WG75	P9WG75	13	13	13	3043000000	171	13	13
Hydroxymethylpyrimidine/phosphomethylpyrimidine kinase	thiD	P9WG77	P9WG77	5	5	5	1136300000	56	5	5
Phosphomethylpyrimidine synthase	thiC	P9WG79	P9WG79	24	24	24	8034500000	295	24	24
Bifunctional protein FolD	folD	P9WG81	P9WG81	21	21	21	9590300000	320	21	21
Putative dioxygenase Rv0097	Rv0097	P9WG83	P9WG83	7	7	7	399030000	35	7	7
Uncharacterized membrane protein Rv2723	Rv2723	P9WG93	P9WG93	2	2	2	107890000	5	2	2
L-threonine dehydratase biosynthetic IlvA	ilvA	P9WG95	P9WG95	16	16	16	8151700000	194	16	16
Sec-independent protein translocase protein TatC	tatC	P9WG97	P9WG97	2	2	2	53235000	24	2	2
Sec-independent protein translocase protein TatB	tatB	P9WG99	P9WG99	3	3	3	380630000	26	3	3
Sec-independent protein translocase protein TatA	tatA	P9WGA1	P9WGA1	4	4	4	7849400000	120	4	4
Probable trans-aconitate 2-methyltransferase	tam	P9WGA3	P9WGA3	5	5	5	289000000	13	5	5
Probable transcriptional regulatory protein Rv2603c	Rv2603c	P9WGA5	P9WGA5	8	8	8	14416000000	184	8	8
Uncharacterized SURF1-like protein Rv2235	Rv2235	P9WGA7	P9WGA7	6	6	6	313850000	18	6	6
Precorrin-6Y C(5,15)-methyltransferase [decarboxylating]	cobL	P9WGA9	P9WGA9	2	2	2	52561000	3	2	2
Precorrin-4 C(11)-methyltransferase	cobM	P9WGB1	P9WGB1	5	5	5	365980000	33	5	5
Cobalamin biosynthesis protein CobIJ	cobIJ	P9WGB3	P9WGB3	15	15	15	1563600000	106	15	15
O-succinylhomoserine sulfhydrylase	metZ	P9WGB5	P9WGB5	16	16	16	7054500000	189	16	16
Cystathionine gamma-synthase	metB	P9WGB7	P9WGB7	15	15	15	9017000000	282	15	15
Uncharacterized protein Rv1339	Rv1339	P9WGC1	P9WGC1	8	8	8	4368100000	88	8	8
Uncharacterized SufE-like protein Rv3284	Rv3284	P9WGC3	P9WGC3	3	3	3	1161500000	45	3	3
Succinate--CoA ligase [ADP-forming] subunit beta	sucC	P9WGC5	P9WGC5	26	26	26	82615000000	786	26	26
Succinate--CoA ligase [ADP-forming] subunit alpha	sucD	P9WGC7	P9WGC7	15	15	15	62611000000	522	15	15
Putative threonylcarbamoyl-AMP synthase	Rv1301	P9WGC9	P9WGC9	8	8	8	6731300000	221	8	8
Exopolysaccharide phosphotransferase CpsY	cpsY	P9WGD1	P9WGD1	7	7	7	603680000	41	7	7
SsrA-binding protein	smpB	P9WGD3	P9WGD3	7	7	7	861860000	38	7	7
Single-stranded DNA-binding protein	ssb	P9WGD5	P9WGD5	9	9	9	35014000000	392	9	9
Signal recognition particle protein	ffh	P9WGD7	P9WGD7	19	19	19	14350000000	367	19	19
Signal recognition particle receptor FtsY	ftsY	P9WGD9	P9WGD9	20	20	20	9005400000	244	20	20
Anti-sigma-F factor antagonist RsfB	rsfB	P9WGE1	P9WGE1	2	2	2	884360000	47	2	2
Superoxide dismutase [Fe]	sodB	P9WGE7	P9WGE7	12	12	12	69510000000	448	12	12
Superoxide dismutase [Cu-Zn]	sodC	P9WGE9	P9WGE9	8	8	8	12861000000	319	8	8
Chromosome partition protein Smc	smc	P9WGF3	P9WGF3	42	42	42	8061300000	288	42	42
Uncharacterized protein Rv1276c	Rv1276c	P9WGF9	P9WGF9	8	8	8	4272000000	155	8	8
NAD-dependent protein deacylase	cobB	P9WGG3	P9WGG3	6	6	6	968630000	44	6	6
ECF RNA polymerase sigma factor SigG	sigG	P9WGG5	P9WGG5	17	17	17	1805600000	97	17	17
ECF RNA polymerase sigma factor SigE	sigE	P9WGG7	P9WGG7	2	2	2	33889000	2	2	2
ECF RNA polymerase sigma factor SigD	sigD	P9WGG9	P9WGG9	3	3	3	133270000	4	3	3
Probable ECF RNA polymerase sigma factor SigI	sigI	P9WGH3	P9WGH3	2	2	2	59841000	2	2	2
ECF RNA polymerase sigma factor SigL	sigL	P9WGH5	P9WGH5	4	4	4	1139400000	23	4	4
ECF RNA polymerase sigma factor SigK	sigK	P9WGH7	P9WGH7	9	9	9	5452400000	186	9	9
ECF RNA polymerase sigma factor SigH	sigH	P9WGH9	P9WGH9	12	12	12	16465000000	252	12	12
RNA polymerase sigma factor SigA	sigA	P9WGI1	P9WGI1	23	23	21	24500000000	477	23	21
RNA polymerase sigma factor SigF	sigF	P9WGI3	P9WGI3	6	6	6	750120000	62	6	6
RNA polymerase sigma factor SigB	sigB	P9WGI5	P9WGI5	15	13	13	2043800000	118	15	13
Serine hydroxymethyltransferase 2	glyA2	P9WGI7	P9WGI7	14	14	14	2075100000	83	14	14
Serine hydroxymethyltransferase 1	glyA1	P9WGI9	P9WGI9	25	25	25	53855000000	613	25	25
Probable phosphatase Rv3661	Rv3661	P9WGJ1	P9WGJ1	12	12	12	8476000000	172	12	12
Phosphoserine phosphatase SerB1	serB1	P9WGJ3	P9WGJ3	8	8	8	6700700000	154	8	8
Cell division protein SepF	sepF	P9WGJ5	P9WGJ5	5	5	5	388410000	39	5	5
Protein Rv3402c	Rv3402c	P9WGJ7	P9WGJ7	5	5	5	1841700000	25	5	5
Transcriptional regulatory protein EmbR	embR	P9WGJ9	P9WGJ9	26	26	26	10981000000	248	26	26
Oxygen sensor histidine kinase response regulator DosT	dosT	P9WGK1	P9WGK1	16	14	14	798270000	49	16	14
Oxygen sensor histidine kinase response regulator DevS/DosS	devS	P9WGK3	P9WGK3	31	31	29	30936000000	602	31	29
Sensor-like histidine kinase senX3	senX3	P9WGK5	P9WGK5	10	10	10	1259400000	63	10	10
Sensor-type histidine kinase PrrB	prrB	P9WGK7	P9WGK7	21	21	21	10517000000	335	21	21
Sensor histidine kinase MtrB	mtrB	P9WGK9	P9WGK9	16	16	16	1941300000	127	16	16
Signal transduction histidine-protein kinase/phosphatase MprB	mprB	P9WGL1	P9WGL1	16	16	16	2714300000	124	16	16
Sensor protein KdpD	kdpD	P9WGL3	P9WGL3	17	17	17	468050000	48	17	17
Probable sensor histidine kinase pdtaS	pdtaS	P9WGL5	P9WGL5	17	17	17	4043200000	143	17	17
Uncharacterized response regulatory protein Rv3143	Rv3143	P9WGL7	P9WGL7	9	9	9	7301400000	118	9	9
Sensory transduction protein regX3	regX3	P9WGL9	P9WGL9	7	7	7	600870000	35	7	7
Transcriptional regulatory protein PrrA	prrA	P9WGM1	P9WGM1	11	11	11	19334000000	282	11	11
Probable transcriptional regulatory protein pdtaR	pdtaR	P9WGM3	P9WGM3	20	20	20	39885000000	580	20	20
Probable transcriptional regulatory protein NarL	narL	P9WGM5	P9WGM5	9	9	9	5481200000	178	9	9
DNA-binding response regulator MtrA	mtrA	P9WGM7	P9WGM7	14	14	14	48395000000	539	14	14
Response regulator MprA	mprA	P9WGM9	P9WGM9	11	10	10	10253000000	158	11	10
Transcriptional regulatory protein KdpE	kdpE	P9WGN1	P9WGN1	6	6	6	362800000	25	6	6
Protein translocase subunit SecY	secY	P9WGN3	P9WGN3	11	11	11	6924700000	215	11	11
Protein translocase subunit SecE	secE	P9WGN7	P9WGN7	5	5	5	4991700000	166	5	5
Protein translocase subunit SecF	secF	P9WGN9	P9WGN9	14	14	14	5029400000	173	14	14
Protein translocase subunit SecD	secD	P9WGP1	P9WGP1	9	9	9	6726600000	167	9	9
Protein translocase subunit SecA 2	secA2	P9WGP3	P9WGP3	41	41	41	21268000000	699	41	41
Protein translocase subunit SecA 1	secA1	P9WGP5	P9WGP5	53	53	53	16551000000	644	53	53
Epimerase family protein Rv2216	Rv2216	P9WGP7	P9WGP7	13	13	13	10831000000	275	13	13
Putative oxidoreductase SadH	sadH	P9WGP9	P9WGP9	8	7	7	900890000	50	8	7
Putative oxidoreductase Rv1856c	Rv1856c	P9WGQ1	P9WGQ1	16	16	16	21089000000	326	16	16
Uncharacterized oxidoreductase Rv0927c	Rv0927c	P9WGQ5	P9WGQ5	16	16	16	5073400000	202	16	16
Uncharacterized oxidoreductase Rv1144	Rv1144	P9WGQ7	P9WGQ7	20	20	20	15594000000	315	20	20
Uncharacterized oxidoreductase Rv0769	Rv0769	P9WGQ9	P9WGQ9	9	9	9	4411500000	188	9	9
Enoyl-[acyl-carrier-protein] reductase [NADH]	inhA	P9WGR1	P9WGR1	16	16	16	31210000000	396	16	16
Uncharacterized oxidoreductase Rv2073c	Rv2073c	P9WGR3	P9WGR3	11	11	11	1554200000	97	11	11
Uncharacterized oxidoreductase Rv0484c	Rv0484c	P9WGR5	P9WGR5	10	10	10	6063500000	175	10	10
Uncharacterized oxidoreductase Rv0945	Rv0945	P9WGR7	P9WGR7	5	5	5	132770000	17	5	5
Uncharacterized oxidoreductase Rv1350	fabG2	P9WGR9	P9WGR9	10	10	10	969140000	95	10	10
Uncharacterized oxidoreductase Rv1543	Rv1543	P9WGS1	P9WGS1	23	23	23	36196000000	640	23	23
Probable oxidoreductase EphD	ephD	P9WGS3	P9WGS3	24	24	24	18113000000	393	24	24
Uncharacterized oxidoreductase Rv2750	Rv2750	P9WGS5	P9WGS5	5	5	5	2406100000	101	5	5
Uncharacterized NAD-dependent oxidoreductase Rv0687	Rv0687	P9WGS7	P9WGS7	5	5	5	894600000	40	5	5
Decaprenylphosphoryl-2-keto-beta-D-erythro-pentose reductase	dprE2	P9WGS9	P9WGS9	13	13	13	16447000000	345	13	13
3-alpha-(or 20-beta)-hydroxysteroid dehydrogenase	fabG3	P9WGT1	P9WGT1	9	9	9	8784900000	181	9	9
3-oxoacyl-[acyl-carrier-protein] reductase FabG1	fabG1	P9WGT3	P9WGT3	10	10	10	20105000000	299	10	10
L-serine dehydratase	sdaA	P9WGT5	P9WGT5	8	8	8	6823900000	70	8	8
Phosphate-binding protein PstS 3	pstS3	P9WGT7	P9WGT7	10	10	10	9012600000	233	10	10
Phosphate-binding protein PstS 2	pstS2	P9WGT9	P9WGT9	10	10	10	19659000000	319	10	10
Phosphate-binding protein PstS 1	pstS1	P9WGU1	P9WGU1	12	12	12	113460000000	602	12	12
Uncharacterized protein Rv1280c	Rv1280c	P9WGU5	P9WGU5	13	13	13	3669800000	195	13	13
Probable monoacyl phosphatidylinositol tetramannoside-binding protein LpqW	lpqW	P9WGU7	P9WGU7	9	9	9	1338400000	84	9	9
Trehalose-binding lipoprotein LpqY	lpqY	P9WGU9	P9WGU9	12	12	12	3608700000	162	12	12
S-adenosylmethionine synthase	metK	P9WGV1	P9WGV1	34	34	34	109750000000	924	34	34
Adenosylhomocysteinase	ahcY	P9WGV3	P9WGV3	34	34	34	177360000000	1028	34	34
Trans-acting enoyl reductase	Rv2953	P9WGV5	P9WGV5	23	23	22	19102000000	575	23	22
Putative pre-16S rRNA nuclease	Rv2554c	P9WGV7	P9WGV7	6	6	6	834100000	87	6	6
Crossover junction endodeoxyribonuclease RuvC	ruvC	P9WGV9	P9WGV9	1	1	1	62783000	8	1	1
Holliday junction ATP-dependent DNA helicase RuvB	ruvB	P9WGW1	P9WGW1	8	8	8	1969000000	68	8	8
Holliday junction ATP-dependent DNA helicase RuvA	ruvA	P9WGW3	P9WGW3	12	12	12	1790900000	122	12	12
Ribosomal RNA small subunit methyltransferase I	rsmI	P9WGW7	P9WGW7	7	7	7	954240000	51	7	7
Ribosomal RNA small subunit methyltransferase G	rsmG	P9WGW9	P9WGW9	5	5	5	271830000	4	5	5
Putative methyltransferase Rv1407	Rv1407	P9WGX3	P9WGX3	12	12	12	1323500000	84	12	12
Anti-sigma-K factor RskA	rskA	P9WGX5	P9WGX5	10	10	10	9542700000	183	10	10
Anti-sigma-F factor RsbW	rsbW	P9WGX7	P9WGX7	6	6	6	1353300000	69	6	6
Endoribonuclease YbeY	ybeY	P9WGX9	P9WGX9	1	1	1	198860000	21	1	1
Ribosome-recycling factor	frr	P9WGY1	P9WGY1	21	21	21	50909000000	495	21	21
Putative 4-hydroxy-4-methyl-2-oxoglutarate aldolase	rraA	P9WGY3	P9WGY3	8	8	8	5697900000	83	8	8
DNA-directed RNA polymerase subunit omega	rpoZ	P9WGY5	P9WGY5	5	5	5	8551900000	117	5	5
DNA-directed RNA polymerase subunit beta	rpoC	P9WGY7	P9WGY7	115	115	115	133800000000	2090	115	115
DNA-directed RNA polymerase subunit beta	rpoB	P9WGY9	P9WGY9	75	75	75	100430000000	1420	75	75
DNA-directed RNA polymerase subunit alpha	rpoA	P9WGZ1	P9WGZ1	29	29	29	206540000000	999	29	29
Ribonuclease P protein component	rnpA	P9WGZ3	P9WGZ3	4	4	4	418810000	15	4	4
Ribonuclease PH	rph	P9WGZ7	P9WGZ7	9	9	9	7366600000	170	9	9
Ribonuclease J	rnj	P9WGZ9	P9WGZ9	16	16	16	3290700000	145	16	16
Ribonuclease 3	rnc	P9WH03	P9WH03	10	10	10	3154600000	126	10	10
ATP-dependent RNA helicase DeaD	deaD	P9WH05	P9WH05	16	16	16	1433600000	98	16	16
Ribosomal RNA small subunit methyltransferase A	ksgA	P9WH07	P9WH07	8	8	8	1023600000	97	8	8
dTDP-4-dehydrorhamnose reductase	rmlD	P9WH09	P9WH09	6	6	6	352810000	25	6	6
dTDP-4-dehydrorhamnose 3,5-epimerase	rmlC	P9WH11	P9WH11	10	10	10	3920900000	148	10	10
Glucose-1-phosphate thymidylyltransferase	rmlA	P9WH13	P9WH13	11	11	11	6550100000	212	11	11
Ribosome maturation factor RimP	rimP	P9WH17	P9WH17	10	10	10	5445600000	180	10	10
Ribosome maturation factor RimM	rimM	P9WH19	P9WH19	5	5	5	443280000	21	5	5
Putative Rieske 2Fe-2S iron-sulfur protein Rv3818	Rv3818	P9WH21	P9WH21	16	16	16	5468000000	218	16	16
Cytochrome bc1 complex Rieske iron-sulfur subunit	qcrA	P9WH23	P9WH23	29	29	29	41115000000	782	29	29
30S ribosomal protein S9	rpsI	P9WH25	P9WH25	11	11	11	41919000000	359	11	11
30S ribosomal protein S8	rpsH	P9WH27	P9WH27	9	9	9	37504000000	313	9	9
30S ribosomal protein S7	rpsG	P9WH29	P9WH29	14	14	14	69187000000	390	14	14
30S ribosomal protein S6	rpsF	P9WH31	P9WH31	8	8	8	51594000000	218	8	8
30S ribosomal protein S5	rpsE	P9WH33	P9WH33	14	14	14	45139000000	491	14	14
30S ribosomal protein S4	rpsD	P9WH35	P9WH35	25	25	25	81170000000	549	25	25
30S ribosomal protein S3	rpsC	P9WH37	P9WH37	24	24	24	63166000000	570	24	24
30S ribosomal protein S2	rpsB	P9WH39	P9WH39	20	20	20	54780000000	763	20	20
30S ribosomal protein S20	rpsT	P9WH41	P9WH41	6	6	6	11244000000	91	6	6
30S ribosomal protein S1	rpsA	P9WH43	P9WH43	41	41	41	123390000000	950	41	41
30S ribosomal protein S19	rpsS	P9WH45	P9WH45	10	10	10	24749000000	371	10	10
30S ribosomal protein S18 2	rpsR2	P9WH47	P9WH47	2	2	2	292270000	19	2	2
30S ribosomal protein S18 1	rpsR1	P9WH49	P9WH49	6	6	6	14670000000	162	6	6
30S ribosomal protein S17	rpsQ	P9WH51	P9WH51	9	9	9	28588000000	335	9	9
30S ribosomal protein S16	rpsP	P9WH53	P9WH53	10	10	10	32852000000	322	10	10
30S ribosomal protein S15	rpsO	P9WH55	P9WH55	8	8	8	23527000000	162	8	8
30S ribosomal protein S14 type Z	rpsZ	P9WH57	P9WH57	1	1	1	2126200000	47	1	1
30S ribosomal protein S13	rpsM	P9WH61	P9WH61	14	14	14	46364000000	315	14	14
30S ribosomal protein S12	rpsL	P9WH63	P9WH63	4	4	4	10463000000	81	4	4
30S ribosomal protein S11	rpsK	P9WH65	P9WH65	4	4	4	13731000000	97	4	4
30S ribosomal protein S10	rpsJ	P9WH67	P9WH67	12	12	12	40399000000	259	12	12
R2-like ligand binding oxidase	nrdB	P9WH69	P9WH69	16	16	16	5034500000	189	16	16
Ribonucleoside-diphosphate reductase subunit beta nrdF2	nrdF2	P9WH71	P9WH71	14	14	11	3756100000	121	14	11
Ribonucleoside-diphosphate reductase subunit beta nrdF1	nrdF1	P9WH73	P9WH73	14	11	11	1396100000	94	14	11
Ribonucleoside-diphosphate reductase subunit alpha	nrdE	P9WH75	P9WH75	38	38	38	25302000000	628	38	38
Vitamin B12-dependent ribonucleoside-diphosphate reductase	nrdZ	P9WH77	P9WH77	32	32	32	15118000000	445	32	32
50S ribosomal protein L9	rplI	P9WH79	P9WH79	9	9	9	28033000000	222	9	9
50S ribosomal protein L6	rplF	P9WH81	P9WH81	15	15	15	49752000000	449	15	15
50S ribosomal protein L5	rplE	P9WH83	P9WH83	14	14	14	42306000000	480	14	14
50S ribosomal protein L4	rplD	P9WH85	P9WH85	11	11	11	50588000000	354	11	11
50S ribosomal protein L3	rplC	P9WH87	P9WH87	16	16	16	40554000000	371	16	16
50S ribosomal protein L36	rpmJ	P9WH89	P9WH89	3	3	3	1418300000	84	3	3
50S ribosomal protein L35	rpmI	P9WH91	P9WH91	3	3	3	2540500000	14	3	3
50S ribosomal protein L33 2	rpmG2	P9WH95	P9WH95	4	4	4	4507100000	74	4	4
50S ribosomal protein L33 1	rpmG1	P9WH97	P9WH97	1	1	1	55640000	19	1	1
50S ribosomal protein L32	rpmF	P9WH99	P9WH99	3	3	3	3421900000	53	3	3
50S ribosomal protein L31	rpmE	P9WHA1	P9WHA1	3	3	3	4036800000	100	3	3
50S ribosomal protein L30	rpmD	P9WHA3	P9WHA3	5	5	5	7213800000	81	5	5
50S ribosomal protein L2	rplB	P9WHA5	P9WHA5	14	14	14	24307000000	375	14	14
50S ribosomal protein L29	rpmC	P9WHA7	P9WHA7	11	11	11	14424000000	281	11	11
50S ribosomal protein L28-2	rpmB2	P9WHA9	P9WHA9	1	1	1	98210000	4	1	1
50S ribosomal protein L27	rpmA	P9WHB3	P9WHB3	7	7	7	11749000000	132	7	7
50S ribosomal protein L25	rplY	P9WHB5	P9WHB5	8	8	8	31608000000	219	8	8
50S ribosomal protein L24	rplX	P9WHB7	P9WHB7	10	10	10	20013000000	191	10	10
50S ribosomal protein L23	rplW	P9WHB9	P9WHB9	9	9	9	36476000000	180	9	9
50S ribosomal protein L22	rplV	P9WHC1	P9WHC1	10	10	10	22342000000	201	10	10
50S ribosomal protein L21	rplU	P9WHC3	P9WHC3	9	9	9	38988000000	201	9	9
50S ribosomal protein L20	rplT	P9WHC5	P9WHC5	6	6	6	20790000000	163	6	6
50S ribosomal protein L1	rplA	P9WHC7	P9WHC7	15	15	15	41779000000	472	15	15
50S ribosomal protein L19	rplS	P9WHC9	P9WHC9	11	11	11	18152000000	238	11	11
50S ribosomal protein L18	rplR	P9WHD1	P9WHD1	7	7	7	18895000000	43	7	7
50S ribosomal protein L17	rplQ	P9WHD3	P9WHD3	13	13	13	23995000000	364	13	13
50S ribosomal protein L16	rplP	P9WHD5	P9WHD5	7	7	7	22317000000	144	7	7
50S ribosomal protein L15	rplO	P9WHD7	P9WHD7	7	7	7	11520000000	147	7	7
50S ribosomal protein L14	rplN	P9WHD9	P9WHD9	6	6	6	17534000000	187	6	6
50S ribosomal protein L13	rplM	P9WHE1	P9WHE1	10	10	10	24013000000	269	10	10
50S ribosomal protein L7/L12	rplL	P9WHE3	P9WHE3	12	12	12	155080000000	577	12	12
50S ribosomal protein L11	rplK	P9WHE5	P9WHE5	9	9	9	24432000000	210	9	9
50S ribosomal protein L10	rplJ	P9WHE7	P9WHE7	14	14	14	54312000000	419	14	14
6,7-dimethyl-8-ribityllumazine synthase	ribH	P9WHE9	P9WHE9	12	12	12	9031800000	240	12	12
Riboflavin biosynthesis protein RibBA	ribBA	P9WHF1	P9WHF1	21	21	21	6270100000	220	21	21
Transcription termination factor Rho	rho	P9WHF3	P9WHF3	42	42	42	41720000000	773	42	42
Putative thiosulfate sulfurtransferase SseB	sseB	P9WHF5	P9WHF5	8	8	8	5018700000	176	8	8
Putative thiosulfate sulfurtransferase SseA	sseA	P9WHF7	P9WHF7	21	21	21	71944000000	645	21	21
Putative thiosulfate sulfurtransferase	cysA1;cysA2	P9WHF9	P9WHF9	24	24	24	66160000000	593	24	24
Peptide chain release factor 2	prfB	P9WHG1	P9WHG1	24	24	24	11957000000	384	24	24
Peptide chain release factor 1	prfA	P9WHG3	P9WHG3	11	11	11	2877100000	147	11	11
Toxin ParE2	parE2	P9WHG5	P9WHG5	3	3	3	143370000	5	3	3
Toxin ParE1	parE1	P9WHG7	P9WHG7	3	3	3	484340000	8	3	3
Bifunctional (p)ppGpp synthase/hydrolase RelA	relA	P9WHG9	P9WHG9	26	26	26	1461600000	122	26	26
Thioredoxin reductase	trxB	P9WHH1	P9WHH1	16	16	16	9352400000	234	16	16
Mycothione reductase	mtr	P9WHH3	P9WHH3	11	11	11	5050600000	120	11	11
Probable soluble pyridine nucleotide transhydrogenase	sthA	P9WHH5	P9WHH5	18	18	18	3782400000	228	18	18
NAD(P)H dehydrogenase (quinone)	lpdA	P9WHH7	P9WHH7	11	11	11	1940000000	64	11	11
Dihydrolipoyl dehydrogenase	lpdC	P9WHH9	P9WHH9	26	26	26	68749000000	762	26	26
Recombination protein RecR	recR	P9WHI3	P9WHI3	8	8	8	1515500000	49	8	8
DNA repair protein RecN	recN	P9WHI7	P9WHI7	16	16	16	1944800000	92	16	16
DNA replication and repair protein RecF	recF	P9WHI9	P9WHI9	13	13	13	1127700000	70	13	13
RecBCD enzyme subunit RecD	recD	P9WHJ1	P9WHJ1	13	13	13	883380000	50	13	13
Protein RecA	recA	P9WHJ3	P9WHJ3	20	20	20	2463400000	115	20	20
RNA polymerase-binding protein RbpA	rbpA	P9WHJ5	P9WHJ5	10	10	10	7597300000	201	10	10
Ribosome-binding factor A	rbfA	P9WHJ7	P9WHJ7	9	9	9	3355200000	80	9	9
Putative phosphoribosyl transferase Rv0571c	Rv0571c	P9WHK1	P9WHK1	23	23	23	8902600000	304	23	23
Bifunctional protein PyrR	pyrR	P9WHK3	P9WHK3	7	7	7	2999500000	90	7	7
Uridylate kinase	pyrH	P9WHK5	P9WHK5	11	11	11	9849900000	234	11	11
CTP synthase	pyrG	P9WHK7	P9WHK7	25	25	25	6321900000	257	25	25
Orotate phosphoribosyltransferase	pyrE	P9WHK9	P9WHK9	9	9	9	3309300000	111	9	9
Dihydroorotate dehydrogenase (quinone)	pyrD	P9WHL1	P9WHL1	14	14	14	2510500000	153	14	14
Dihydroorotase	pyrC	P9WHL3	P9WHL3	12	12	12	3556200000	111	12	12
Phosphoribosylformylglycinamidine synthase subunit PurQ	purQ	P9WHL5	P9WHL5	10	10	10	7446500000	206	10	10
Phosphoribosylformylglycinamidine synthase subunit PurL	purL	P9WHL7	P9WHL7	33	33	33	15313000000	466	33	33
N5-carboxyaminoimidazole ribonucleotide synthase	purK	P9WHL9	P9WHL9	19	19	19	9388900000	291	19	19
N5-carboxyaminoimidazole ribonucleotide mutase	purE	P9WHM1	P9WHM1	5	5	5	1539200000	64	5	5
Formyltetrahydrofolate deformylase	purU	P9WHM3	P9WHM3	7	7	7	764280000	19	7	7
Phosphoribosylglycinamide formyltransferase	purN	P9WHM5	P9WHM5	8	8	8	4373700000	152	8	8
Bifunctional purine biosynthesis protein PurH	purH	P9WHM7	P9WHM7	17	17	17	17640000000	311	17	17
Phosphoribosylamine--glycine ligase	purD	P9WHM9	P9WHM9	24	24	24	8097600000	320	24	24
Phosphoribosylaminoimidazole-succinocarboxamide synthase	purC	P9WHN1	P9WHN1	23	23	23	10167000000	336	23	23
Adenylosuccinate synthetase	purA	P9WHN3	P9WHN3	27	27	27	9908500000	270	27	27
Prokaryotic ubiquitin-like protein Pup	pup	P9WHN5	P9WHN5	4	4	4	6430400000	132	4	4
Peptidyl-tRNA hydrolase	pth	P9WHN7	P9WHN7	5	5	5	459380000	41	5	5
Phosphotriesterase homology protein	php	P9WHN9	P9WHN9	9	9	9	4124100000	159	9	9
Phosphate acetyltransferase	pta	P9WHP1	P9WHP1	13	13	13	1508800000	108	13	13
Phytoene synthase	crtB	P9WHP3	P9WHP3	4	4	4	214660000	12	4	4
35 kDa protein	Rv2744c	P9WHP5	P9WHP5	24	24	24	79265000000	783	24	24
tRNA pseudouridine synthase B	truB	P9WHP7	P9WHP7	11	11	11	1146000000	82	11	11
tRNA pseudouridine synthase A	truA	P9WHP9	P9WHP9	9	9	9	1523100000	63	9	9
Uncharacterized RNA pseudouridine synthase Rv1711	Rv1711	P9WHQ1	P9WHQ1	10	10	10	3042100000	106	10	10
Uncharacterized RNA pseudouridine synthase Rv1540	Rv1540	P9WHQ3	P9WHQ3	6	6	6	1612700000	37	6	6
Phosphatidylserine decarboxylase proenzyme	psd	P9WHQ5	P9WHQ5	13	13	13	4573400000	157	13	13
Amidophosphoribosyltransferase	purF	P9WHQ7	P9WHQ7	12	12	12	979430000	78	12	12
Hypoxanthine-guanine phosphoribosyltransferase	hpt	P9WHQ9	P9WHQ9	6	6	6	3264000000	78	6	6
Putative zinc metalloprotease Rip3	rip3	P9WHR1	P9WHR1	13	13	13	19517000000	328	13	13
Carboxylesterase A	caeA	P9WHR3	P9WHR3	22	22	22	13243000000	352	22	22
Carboxylesterase B	caeB	P9WHR5	P9WHR5	8	8	8	331580000	17	8	8
LexA repressor	lexA	P9WHR7	P9WHR7	10	10	10	11572000000	225	10	10
Serine protease Rv3671c	Rv3671c	P9WHR9	P9WHR9	9	9	9	10917000000	207	9	9
CysO-cysteine peptidase	mec	P9WHS1	P9WHS1	8	8	8	3412500000	137	8	8
Zinc metalloprotease Rip1	rip1	P9WHS3	P9WHS3	7	7	7	1479800000	90	7	7
Protease HtpX homolog	htpX	P9WHS5	P9WHS5	8	8	8	1907500000	94	8	8
Probable dipeptidase PepE	pepE	P9WHS7	P9WHS7	7	7	7	1604400000	74	7	7
Putative succinyl-diaminopimelate desuccinylase DapE	dapE	P9WHS9	P9WHS9	17	17	17	10039000000	209	17	17
Probable M18 family aminopeptidase 2	apeB	P9WHT1	P9WHT1	15	15	15	4278100000	193	15	15
Probable cytosol aminopeptidase	pepA	P9WHT3	P9WHT3	25	25	25	39649000000	649	25	25
Uncharacterized zinc protease Rv2782c	Rv2782c	P9WHT5	P9WHT5	15	15	15	3035700000	115	15	15
tRNA N6-adenosine threonylcarbamoyltransferase	tsaD	P9WHT7	P9WHT7	7	7	7	1412400000	45	7	7
Proteasome subunit beta	prcB	P9WHT9	P9WHT9	12	12	12	12289000000	346	12	12
Proteasome subunit alpha	prcA	P9WHU1	P9WHU1	12	12	12	11177000000	270	12	12
Probable endopeptidase Rv2190c	Rv2190c	P9WHU3	P9WHU3	10	10	10	1507900000	87	10	10
Peptidoglycan endopeptidase RipB	ripB	P9WHU5	P9WHU5	1	1	1	24211000	3	1	1
Pyrroline-5-carboxylate reductase	proC	P9WHU7	P9WHU7	9	9	9	10850000000	223	9	9
Glutamate 5-kinase	proB	P9WHU9	P9WHU9	11	11	11	1746400000	32	11	11
Gamma-glutamyl phosphate reductase	proA	P9WHV1	P9WHV1	25	25	25	22251000000	403	25	25
Exopolyphosphatase 1	ppx1	P9WHV5	P9WHV5	19	19	19	6322400000	245	19	19
NAD kinase	ppnK	P9WHV7	P9WHV7	10	10	10	2336700000	132	10	10
Polyphosphate kinase	ppk	P9WHV9	P9WHV9	28	28	28	7745300000	300	28	28
Probable peptidyl-prolyl cis-trans isomerase B	ppiB	P9WHW1	P9WHW1	6	6	6	13108000000	192	6	6
Peptidyl-prolyl cis-trans isomerase A	ppiA	P9WHW3	P9WHW3	9	9	9	91056000000	452	9	9
PP2C-family Ser/Thr phosphatase	pstP	P9WHW5	P9WHW5	14	14	14	6641200000	231	14	14
PPE family immunomodulator PPE68	PPE68	P9WHW9	P9WHW9	3	3	3	1220100000	34	3	3
Uncharacterized PPE family protein PPE51	PPE51	P9WHY3	P9WHY3	4	4	4	1013700000	36	4	4
Uncharacterized PPE family protein PPE42	PPE42	P9WHZ5	P9WHZ5	1	1	1	68086000	1	1	1
Uncharacterized PPE family protein PPE40	PPE40	P9WHZ7	P9WHZ7	1	1	1	263320000	17	1	1
Uncharacterized PPE family protein PPE38	PPE38	P9WHZ9	P9WHZ9	2	2	2	467530000	15	2	2
Uncharacterized PPE family protein PPE33	PPE33	P9WI03	P9WI03	3	3	3	638740000	23	3	3
Uncharacterized PPE family protein PPE32	PPE32	P9WI05	P9WI05	3	3	3	1148300000	40	3	3
Uncharacterized PPE family protein PPE20	PPE20	P9WI23	P9WI23	7	7	7	10021000000	249	7	7
Uncharacterized PPE family protein PPE17	PPE17	P9WI27	P9WI27	4	4	4	110860000	11	4	4
Uncharacterized PPE family protein PPE10	PPE10	P9WI41	P9WI41	3	3	3	155670000	8	3	3
PPE family protein PPE4	PPE4	P9WI43	P9WI43	3	3	3	792920000	31	3	3
Uncharacterized PPE family protein PPE3	PPE3	P9WI45	P9WI45	3	3	3	231400000	15	3	3
Uncharacterized PPE family protein PPE2	PPE2	P9WI47	P9WI47	2	2	2	110810000	4	2	2
Ribulose-phosphate 3-epimerase	rpe	P9WI51	P9WI51	6	6	6	9416100000	137	6	6
Putative decaprenylphosphoryl-5-phosphoribose phosphatase Rv3807c	Rv3807c	P9WI53	P9WI53	2	2	2	1275600000	52	2	2
Inorganic pyrophosphatase	ppa	P9WI55	P9WI55	12	12	12	12836000000	315	12	12
Polyribonucleotide nucleotidyltransferase	pnp	P9WI57	P9WI57	48	48	48	78759000000	1094	48	48
Glycerol-3-phosphate acyltransferase	plsB	P9WI61	P9WI61	35	35	35	5046100000	298	35	35
Serine/threonine-protein kinase PknL	pknL	P9WI63	P9WI63	6	6	6	345720000	35	6	6
Serine/threonine-protein kinase PknK	pknK	P9WI65	P9WI65	28	28	28	1255400000	105	28	28
Serine/threonine-protein kinase PknJ	pknJ	P9WI67	P9WI67	11	11	11	1133300000	62	11	11
Serine/threonine-protein kinase PknI	pknI	P9WI69	P9WI69	7	7	7	390060000	31	7	7
Serine/threonine-protein kinase PknH	pknH	P9WI71	P9WI71	21	21	21	4419200000	212	21	21
Serine/threonine-protein kinase PknG	pknG	P9WI73	P9WI73	29	29	29	12717000000	339	29	29
Serine/threonine-protein kinase PknF	pknF	P9WI75	P9WI75	10	10	10	2966200000	149	10	10
Serine/threonine-protein kinase PknE	pknE	P9WI77	P9WI77	17	17	17	3382100000	163	17	17
Serine/threonine-protein kinase PknD	pknD	P9WI79	P9WI79	26	26	26	51634000000	831	26	26
Serine/threonine-protein kinase PknB	pknB	P9WI81	P9WI81	27	27	27	6829300000	344	27	27
Serine/threonine-protein kinase PknA	pknA	P9WI83	P9WI83	13	13	13	4841000000	173	13	13
Putative quercetin 2,3-dioxygenase Rv0181c	Rv0181c	P9WI85	P9WI85	7	7	7	2402100000	58	7	7
Pilin	mtp	P9WI87	P9WI87	1	1	1	1093500000	24	1	1
Uncharacterized protein Rv3633	Rv3633	P9WI89	P9WI89	11	11	11	7295000000	154	11	11
Uncharacterized protein Rv1501	Rv1501	P9WI91	P9WI91	8	8	8	748080000	53	8	8
Putative pterin-4-alpha-carbinolamine dehydratase	Rv1159.1	P9WI93	P9WI93	7	7	7	6846300000	139	7	7
Phosphate-specific transport system accessory protein PhoU homolog 2	phoU2	P9WI95	P9WI95	15	15	15	7699600000	208	15	15
Phosphate-specific transport system accessory protein PhoU homolog 1	phoU1	P9WI97	P9WI97	17	17	17	7559800000	215	17	17
Putative aminoglycoside phosphotransferase	Rv3168	P9WI99	P9WI99	11	11	11	6884100000	162	11	11
Probable low molecular weight protein-tyrosine-phosphatase	ptpA	P9WIA1	P9WIA1	4	4	4	393410000	35	4	4
PhoH-like protein	Rv2368c	P9WIA3	P9WIA3	4	4	4	656300000	19	4	4
Phospholipase C 3	plcC	P9WIB1	P9WIB1	2	2	2	41927000	2	2	2
Phospholipase C 2	plcB;plcD	P9WIB3;P9WIA9	P9WIB3	5	5	4	266990000	17	NaN	NaN
Phospholipase C 1	plcA	P9WIB5	P9WIB5	4	3	3	1572200000	91	4	3
Phthiodiolone/phenolphthiodiolone dimycocerosates ketoreductase	Rv2951c	P9WIB7	P9WIB7	29	29	29	22282000000	610	29	29
Secreted chorismate mutase	Rv1885c	P9WIB9	P9WIB9	6	6	6	983300000	70	6	6
Intracellular chorismate mutase	Rv0948c	P9WIC1	P9WIC1	3	3	3	575130000	34	3	3
Prephenate dehydratase	pheA	P9WIC3	P9WIC3	11	11	11	6745800000	269	11	11
Chorismate pyruvate-lyase	Rv2949c	P9WIC5	P9WIC5	7	7	7	2381800000	105	7	7
Glucosyl-3-phosphoglycerate phosphatase	gpgP	P9WIC7	P9WIC7	9	9	9	2662300000	135	9	9
2,3-bisphosphoglycerate-dependent phosphoglycerate mutase	gpmA	P9WIC9	P9WIC9	22	22	22	21244000000	454	22	22
Phosphoglycerate kinase	pgk	P9WID1	P9WID1	27	27	27	47511000000	555	27	27
Putative ATP-dependent 6-phosphofructokinase isozyme 2	pfkB	P9WID3	P9WID3	13	13	13	26954000000	162	13	13
Adenosine kinase	adoK	P9WID5	P9WID5	16	16	16	33128000000	325	16	16
ATP-dependent 6-phosphofructokinase	pfkA	P9WID7	P9WID7	14	14	14	5073700000	179	14	14
Putative peroxiredoxin Rv1608c	bcpB	P9WID9	P9WID9	9	9	9	5927800000	176	9	9
Putative peroxiredoxin Rv2521	bcp	P9WIE1	P9WIE1	11	11	11	11778000000	239	11	11
Alkyl hydroperoxide reductase E	ahpE	P9WIE3	P9WIE3	7	7	7	5172800000	95	7	7
Catalase-peroxidase	katG	P9WIE5	P9WIE5	45	45	45	144820000000	1256	45	45
PE family immunomodulator PE35	PE35	P9WIG7	P9WIG7	2	2	2	625040000	23	2	2
Uncharacterized PE family protein PE23	PE23	P9WIG9	P9WIG9	3	3	3	135080000	13	3	3
PE family immunomodulator PE15	PE15	P9WIH1	P9WIH1	3	3	3	395290000	52	3	3
Phosphoenolpyruvate carboxykinase [GTP]	pckG	P9WIH3	P9WIH3	38	38	38	78274000000	852	38	38
Uncharacterized protein Rv2047c	Rv2047c	P9WIH5	P9WIH5	17	17	17	1758500000	108	17	17
Endoribonuclease MazF6	mazF6	P9WII3	P9WII3	3	3	3	144170000	5	3	3
Endoribonuclease MazF4	mazF4	P9WII5	P9WII5	2	2	2	215410000	17	2	2
Pyridoxal 5-phosphate synthase subunit PdxT	pdxT	P9WII7	P9WII7	6	6	6	1259200000	76	6	6
Pyridoxal 5-phosphate synthase subunit PdxS	pdxS	P9WII9	P9WII9	15	15	15	16149000000	421	15	15
Pyridoxine 5-phosphate oxidase	pdxH	P9WIJ1	P9WIJ1	13	13	13	7228800000	153	13	13
Peptide deformylase	def	P9WIJ3	P9WIJ3	5	5	5	5124300000	84	5	5
Pyrrolidone-carboxylate peptidase	pcp	P9WIJ5	P9WIJ5	6	6	6	774310000	61	6	6
Antitoxin ParD1	parD1	P9WIJ7	P9WIJ7	2	2	2	259700000	6	2	2
Probable chromosome-partitioning protein ParB	parB	P9WIJ9	P9WIJ9	23	23	23	15728000000	422	23	23
Sulfate adenylyltransferase subunit 2	cysD	P9WIK1	P9WIK1	13	13	13	1494900000	90	13	13
Probable phosphoadenosine phosphosulfate reductase	cysH	P9WIK3	P9WIK3	12	12	12	11007000000	235	12	12
Acyltransferase papA3	papA3	P9WIK5	P9WIK5	9	9	9	2140000000	66	9	9
Trehalose-2-sulfate acyltransferase papA2	papA2	P9WIK7	P9WIK7	11	11	11	2030000000	129	11	11
SL659 acyltransferase papA1	papA1	P9WIK9	P9WIK9	18	18	18	3963400000	153	18	18
Aspartate 1-decarboxylase	panD	P9WIL3	P9WIL3	1	1	1	330530000	9	1	1
Pantothenate synthetase	panC	P9WIL5	P9WIL5	11	11	11	3077800000	107	11	11
3-methyl-2-oxobutanoate hydroxymethyltransferase	panB	P9WIL7	P9WIL7	5	5	5	988510000	25	5	5
Protein PafC	pafC	P9WIL9	P9WIL9	12	12	12	3575900000	191	12	12
Protein PafB	pafB	P9WIM1	P9WIM1	13	13	13	4602400000	220	13	13
Putative esterase Rv1847	Rv1847	P9WIM3	P9WIM3	5	5	5	1235300000	50	5	5
Rhamnosyl O-methyltransferase	Rv2959c	P9WIM5	P9WIM5	11	11	11	3758400000	156	11	11
Proline-rich antigen homolog	pra	P9WIM7	P9WIM7	6	6	6	20988000000	219	6	6
Proline-rich 28 kDa antigen	mtc28	P9WIM9	P9WIM9	1	1	1	37219000	3	1	1
Polyphosphate glucokinase	ppgK	P9WIN1	P9WIN1	6	6	6	1078900000	61	6	6
Phthiotriol/phenolphthiotriol dimycocerosates methyltransferase	Rv2952	P9WIN3	P9WIN3	17	17	17	24883000000	368	17	17
Phthiocerol/phthiodiolone dimycocerosyl transferase	papA5	P9WIN5	P9WIN5	4	4	4	556650000	16	4	4
Low molecular weight antigen MTB12	mtb12	P9WIN7	P9WIN7	4	4	4	6206400000	74	4	4
Immunogenic protein MPT64	mpt64	P9WIN9	P9WIN9	10	10	10	20222000000	249	10	10
Immunogenic protein MPT63	mpt63	P9WIP1	P9WIP1	5	5	5	24301000000	172	5	5
1,4-dihydroxy-2-naphthoate octaprenyltransferase	menA	P9WIP3	P9WIP3	5	5	5	522040000	47	5	5
Protein MbtH	mbtH	P9WIP5	P9WIP5	3	3	3	1002900000	33	3	3
Nucleoid-associated protein Lsr2	lsr2	P9WIP7	P9WIP7	6	6	6	47171000000	209	6	6
Heparin-binding hemagglutinin	hbhA	P9WIP9	P9WIP9	14	14	14	101950000000	417	14	14
UDP-galactopyranose mutase	glf	P9WIQ1	P9WIQ1	19	19	19	11884000000	426	19	19
NADPH-ferredoxin reductase FprA	fprA	P9WIQ3	P9WIQ3	19	19	19	3713800000	182	19	19
RecBCD enzyme subunit RecC	recC	P9WIQ5	P9WIQ5	21	21	21	1451700000	52	21	21
Putative serine esterase Rv1835c	Rv1835c	P9WIQ9	P9WIQ9	10	10	10	655440000	29	10	10
Low molecular weight protein antigen 6	cfp6	P9WIR1	P9WIR1	3	3	3	1172300000	21	3	3
Putative glyoxylase CFP32	cfp32	P9WIR3	P9WIR3	7	7	7	68231000000	391	7	7
Cadmium-induced protein CadI	cadI	P9WIR5	P9WIR5	7	7	7	1214800000	62	7	7
Alanine and proline-rich secreted protein Apa	apa	P9WIR7	P9WIR7	8	8	8	14938000000	209	8	8
34 kDa antigenic protein homolog	Rv0954	P9WIR9	P9WIR9	3	3	3	8662200000	51	3	3
3-methyl-2-oxobutanoate dehydrogenase subunit beta	bkdB	P9WIS1	P9WIS1	8	8	8	2550300000	37	8	8
3-methyl-2-oxobutanoate dehydrogenase subunit alpha	bkdA	P9WIS3	P9WIS3	15	15	15	1678900000	136	15	15
Multifunctional 2-oxoglutarate metabolism enzyme	kgd	P9WIS5	P9WIS5	78	78	78	40885000000	1126	78	78
Dihydrolipoyllysine-residue acetyltransferase component of pyruvate dehydrogenase complex	dlaT	P9WIS7	P9WIS7	35	35	35	123320000000	1091	35	35
Pyruvate dehydrogenase E1 component	aceE	P9WIS9	P9WIS9	48	48	48	35352000000	746	48	48
Uncharacterized FAD-linked oxidoreductase Rv2280	Rv2280	P9WIT1	P9WIT1	21	21	21	54742000000	527	21	21
L-gulono-1,4-lactone dehydrogenase	Rv1771	P9WIT3	P9WIT3	26	26	26	33534000000	551	26	26
Membrane protein insertase YidC	yidC	P9WIT5	P9WIT5	6	6	6	6185600000	202	6	6
Aspartate carbamoyltransferase	pyrB	P9WIT7	P9WIT7	12	12	12	3210200000	91	12	12
Ornithine carbamoyltransferase	argF	P9WIT9	P9WIT9	10	10	10	2818100000	106	10	10
Oligoribonuclease	orn	P9WIU1	P9WIU1	8	8	8	5487700000	180	8	8
Orotidine 5-phosphate decarboxylase	pyrF	P9WIU3	P9WIU3	6	6	6	714030000	33	6	6
Peptidoglycan-binding protein ArfA	arfA	P9WIU5	P9WIU5	10	10	10	3129700000	145	10	10
Diaminopimelate decarboxylase	lysA	P9WIU7	P9WIU7	22	22	22	5900400000	280	22	22
Transcription termination/antitermination protein NusG	nusG	P9WIU9	P9WIU9	14	14	14	48975000000	437	14	14
Transcription antitermination protein NusB	nusB	P9WIV1	P9WIV1	7	7	7	6298600000	136	7	7
Transcription termination/antitermination protein NusA	nusA	P9WIV3	P9WIV3	19	19	19	11293000000	288	19	19
NADH-quinone oxidoreductase subunit E	nuoE	P9WIV5	P9WIV5	9	9	9	10582000000	212	9	9
NADH-quinone oxidoreductase subunit F	nuoF	P9WIV7	P9WIV7	20	20	20	17288000000	231	20	20
NADH-quinone oxidoreductase subunit G	nuoG	P9WIV9	P9WIV9	36	36	36	12718000000	461	36	36
NADH-quinone oxidoreductase subunit L	nuoL	P9WIW1	P9WIW1	6	6	6	1275600000	73	6	6
Uncharacterized protein Rv0083	Rv0083	P9WIW3	P9WIW3	6	6	6	715360000	39	6	6
NADH-quinone oxidoreductase subunit M	nuoM	P9WIW5	P9WIW5	3	3	3	897510000	40	3	3
NADH-quinone oxidoreductase subunit A	nuoA	P9WIW7	P9WIW7	2	2	2	1359700000	71	2	2
NADH-quinone oxidoreductase subunit N	nuoN	P9WIW9	P9WIW9	5	5	5	1655500000	60	5	5
NADH-quinone oxidoreductase subunit H	nuoH	P9WIX1	P9WIX1	4	4	4	1831000000	55	4	4
NADH-quinone oxidoreductase subunit K	nuoK	P9WIX3	P9WIX3	3	3	3	683760000	20	3	3
Putative mutator protein MutT4	mutT4	P9WIX7	P9WIX7	9	9	9	1080600000	101	9	9
Putative 8-oxo-dGTP diphosphatase 3	mutT3	P9WIX9	P9WIX9	6	6	6	878760000	69	6	6
Putative 8-oxo-dGTP diphosphatase 2	mutT2	P9WIY1	P9WIY1	7	7	7	652060000	47	7	7
Probable 8-oxo-dGTP diphosphatase 1	mutT1	P9WIY3	P9WIY3	12	12	12	1698800000	94	12	12
Endonuclease NucS	nucS	P9WIY5	P9WIY5	4	4	4	243150000	31	4	4
Uncharacterized NTE family protein Rv2565	Rv2565	P9WIY7	P9WIY7	22	22	22	9066300000	325	22	22
Uncharacterized NTE family protein Rv1063c	Rv1063c	P9WIY9	P9WIY9	14	14	14	3270800000	165	14	14
Transcriptional repressor NrdR	nrdR	P9WIZ1	P9WIZ1	11	11	11	5016600000	149	11	11
Protein NrdI	nrdI	P9WIZ3	P9WIZ3	7	7	7	302750000	27	7	7
Divalent metal cation transporter MntH	mntH	P9WIZ5	P9WIZ5	2	2	2	88341000	7	2	2
Putative NAD(P)H nitroreductase Rv3131	Rv3131	P9WIZ7	P9WIZ7	22	22	22	57659000000	633	22	22
Putative NAD(P)H nitroreductase acg	acg	P9WIZ9	P9WIZ9	24	24	24	163100000000	929	24	24
Hydrolase Rv0480c	Rv0480c	P9WJ01	P9WJ01	10	10	10	2924100000	119	10	10
Sulfite reductase [ferredoxin]	sir	P9WJ03	P9WJ03	39	39	39	31414000000	707	39	39
Toxin Rv0910	Rv0910	P9WJ05	P9WJ05	5	5	5	1784100000	75	5	5
Antitoxin Rv0909	Rv0909	P9WJ07	P9WJ07	2	2	2	143230000	10	2	2
Antitoxin Rv0298	Rv0298	P9WJ09	P9WJ09	1	1	1	199390000	12	1	1
Putative antitoxin VapB44	vapB44	P9WJ17	P9WJ17	2	2	2	95887000	20	2	2
Putative antitoxin VapB42	vapB42	P9WJ19	P9WJ19	4	4	4	214020000	36	4	4
Antitoxin VapB41	vapB41	P9WJ21	P9WJ21	2	2	2	50873000	7	2	2
Antitoxin VapB39	vapB39	P9WJ23	P9WJ23	2	2	2	474780000	4	2	2
Putative antitoxin VapB38	vapB38	P9WJ25	P9WJ25	4	4	4	1013200000	57	4	4
Putative antitoxin VapB37	vapB37	P9WJ27	P9WJ27	4	4	4	185130000	17	4	4
Putative antitoxin VapB36	vapB36	P9WJ29	P9WJ29	4	4	4	219190000	39	4	4
Antitoxin VapB32	vapB32	P9WJ33	P9WJ33	4	4	4	1198700000	46	4	4
Antitoxin VapB30	vapB30	P9WJ35	P9WJ35	4	4	4	176100000	20	4	4
Putative antitoxin VapB29	vapB29	P9WJ37	P9WJ37	3	3	3	665750000	20	3	3
Antitoxin VapB20	vapB20	P9WJ45	P9WJ45	1	1	1	9156200	0	1	1
Putative antitoxin VapB17	vapB17	P9WJ49	P9WJ49	4	4	4	459820000	40	4	4
Putative antitoxin VapB13	vapB13	P9WJ51	P9WJ51	2	2	2	270530000	3	2	2
Putative antitoxin VapB12	vapB12	P9WJ53	P9WJ53	4	4	4	408250000	17	4	4
Putative antitoxin VapB9	vapB9	P9WJ55	P9WJ55	3	3	3	415220000	18	3	3
Antitoxin VapB3	vapB3	P9WJ59	P9WJ59	3	3	3	117790000	6	3	3
Diterpene synthase	Rv3378c	P9WJ61	P9WJ61	2	2	2	65587000	6	2	2
16S/23S rRNA (cytidine-2-O)-methyltransferase TlyA	tlyA	P9WJ63	P9WJ63	3	3	3	107370000	3	3	3
Anti-sigma-M factor RsmA	rsmA	P9WJ65	P9WJ65	3	3	3	112270000	14	3	3
Anti-sigma factor RshA	rshA	P9WJ69	P9WJ69	3	3	3	947890000	67	3	3
Anti-sigma-D factor RsdA	rsdA	P9WJ71	P9WJ71	2	2	2	69816000	0	2	2
3-5 exoribonuclease Rv2179c	Rv2179c	P9WJ73	P9WJ73	4	4	4	675190000	43	4	4
Putative mycofactocin radical SAM maturase MftC	mftC	P9WJ79	P9WJ79	5	5	5	189600000	7	5	5
Copper transporter MctB	mctB	P9WJ83	P9WJ83	11	11	11	3248400000	130	11	11
Antitoxin MazE7	mazE7	P9WJ85	P9WJ85	2	2	2	224150000	8	2	2
Antitoxin MazE6	mazE6	P9WJ87	P9WJ87	4	4	4	637660000	17	4	4
Antitoxin MazE5	mazE5	P9WJ89	P9WJ89	1	1	1	196760000	4	1	1
Probable antitoxin MazE4	mazE4	P9WJ91	P9WJ91	1	1	1	189620000	7	1	1
3-ketosteroid-9-alpha-monooxygenase, ferredoxin reductase component	hmp	P9WJ93	P9WJ93	5	5	5	901400000	13	5	5
Isoniazid-induced protein IniC	iniC	P9WJ95	P9WJ95	28	28	28	7253300000	320	28	28
Isoniazid-induced protein IniB	iniB	P9WJ97	P9WJ97	3	3	3	32074000000	105	3	3
Isoniazid-induced protein IniA	iniA	P9WJ99	P9WJ99	25	25	25	10535000000	325	25	25
Flavin-dependent monooxygenase, oxygenase subunit HsaA	hsaA	P9WJA1	P9WJA1	15	15	15	7468600000	284	15	15
Hypoxic response protein 1	hrp1	P9WJA3	P9WJA3	12	12	12	80763000000	394	12	12
Probable endoribonuclease HigB1	higB1	P9WJA5	P9WJA5	5	5	5	137640000	11	5	5
Antitoxin HigA1	higA1	P9WJA7	P9WJA7	10	10	10	587750000	92	10	10
Glycogen accumulation regulator GarA	garA	P9WJA9	P9WJA9	15	15	15	157140000000	517	15	15
FHA domain-containing protein FhaB	fhaB	P9WJB5	P9WJB5	8	8	8	13740000000	107	8	8
Nucleoid-associated protein EspR	espR	P9WJB7	P9WJB7	13	13	13	43741000000	493	13	13
ESX-1 secretion-associated protein EspL	espL	P9WJB9	P9WJB9	9	9	9	15791000000	277	9	9
ESX-1 secretion-associated protein EspK	espK	P9WJC1	P9WJC1	19	19	19	5468400000	277	19	19
ESX-1 secretion-associated protein EspJ	espJ	P9WJC3	P9WJC3	4	4	4	869070000	43	4	4
ESX-1 secretion-associated protein EspI	espI	P9WJC5	P9WJC5	28	28	28	10430000000	411	28	28
ESX-3 secretion-associated protein EspG3	espG3	P9WJC7	P9WJC7	11	11	11	2269500000	89	11	11
ESX-1 secretion-associated protein EspF	espF	P9WJD1	P9WJD1	10	10	10	11982000000	235	10	10
ESX-1 secretion-associated protein EspE	espE	P9WJD3	P9WJD3	11	11	11	5063700000	218	11	11
ESX-1 secretion-associated protein EspD	espD	P9WJD5	P9WJD5	9	9	9	19512000000	336	9	9
ESX-1 secretion-associated protein EspC	espC	P9WJD7	P9WJD7	5	5	5	7438900000	99	5	5
ESX-1 secretion-associated protein EspB	espB	P9WJD9	P9WJD9	23	23	23	17630000000	486	23	23
ESX-1 secretion-associated protein EspA	espA	P9WJE1	P9WJE1	11	11	11	21313000000	316	11	11
ESX-5 secretion system protein EccE5	eccE5	P9WJE3	P9WJE3	16	16	16	3824800000	154	16	16
ESX-3 secretion system protein EccE3	eccE3	P9WJE5	P9WJE5	17	17	17	21105000000	333	17	17
ESX-2 secretion system protein EccE2	eccE2	P9WJE7	P9WJE7	18	18	18	1652300000	127	18	18
ESX-1 secretion system protein EccE1	eccE1	P9WJE9	P9WJE9	16	16	16	3932500000	170	16	16
Decaprenylphosphoryl-beta-D-ribose oxidase	dprE1	P9WJF1	P9WJF1	18	18	18	7181400000	212	18	18
Cell wall synthesis protein CwsA	cwsA	P9WJF3	P9WJF3	6	6	6	8170500000	133	6	6
CRISPR type III-associated RAMP protein Csm5	csm5	P9WJF5	P9WJF5	3	3	3	78562000	6	3	3
CRISPR type III-associated RAMP protein Csm3	csm3	P9WJF9	P9WJF9	7	7	7	721160000	29	7	7
CRISPR type III-associated protein Csm2	csm2	P9WJG1	P9WJG1	2	2	2	91086000	2	2	2
RNA polymerase-binding transcription factor CarD	carD	P9WJG3	P9WJG3	10	10	10	14551000000	193	10	10
Uncharacterized membrane protein ArfC	arfC	P9WJG5	P9WJG5	4	4	4	1095800000	67	4	4
Uncharacterized membrane protein ArfB	arfB	P9WJG7	P9WJG7	2	2	2	44372000	12	2	2
NADH-quinone oxidoreductase subunit I	nuoI	P9WJG9	P9WJG9	12	12	12	10818000000	198	12	12
NADH-quinone oxidoreductase subunit B	nuoB	P9WJH1	P9WJH1	6	6	6	6785000000	145	6	6
NADH-quinone oxidoreductase subunit C	nuoC	P9WJH3	P9WJH3	19	19	19	10911000000	423	19	19
NADH-quinone oxidoreductase subunit D	nuoD	P9WJH5	P9WJH5	22	22	22	8772400000	308	22	22
Nucleoside diphosphate kinase	ndkA	P9WJH7	P9WJH7	8	8	8	24418000000	304	8	8
Uncharacterized protein Rv2913c	Rv2913c	P9WJH9	P9WJH9	11	11	11	589450000	23	11	11
Probable ferredoxin/ferredoxin--NADP reductase	fprB	P9WJI1	P9WJI1	6	6	6	974830000	27	6	6
Uncharacterized Na(+)/H(+) exchanger Rv2287	Rv2287	P9WJI3	P9WJI3	2	2	2	201520000	9	2	2
Arylamine N-acetyltransferase	nat	P9WJI5	P9WJI5	12	12	12	2779400000	143	12	12
Nicotinate phosphoribosyltransferase pncB2	pncB2	P9WJI7	P9WJI7	10	10	10	1423000000	119	10	10
Nicotinate phosphoribosyltransferase pncB1	pncB1	P9WJI9	P9WJI9	9	9	9	2103500000	62	9	9
NADH dehydrogenase-like protein Rv1812c	Rv1812c	P9WJJ1	P9WJJ1	12	12	12	2916900000	121	12	12
Glutamine-dependent NAD(+) synthetase	nadE	P9WJJ3	P9WJJ3	24	24	24	6631500000	255	24	24
Probable nicotinate-nucleotide adenylyltransferase	nadD	P9WJJ5	P9WJJ5	6	6	6	981240000	78	6	6
Nicotinate-nucleotide pyrophosphorylase [carboxylating]	nadC	P9WJJ7	P9WJJ7	12	12	12	19160000000	361	12	12
L-aspartate oxidase	nadB	P9WJJ9	P9WJJ9	16	16	16	2181300000	149	16	16
Quinolinate synthase A	nadA	P9WJK1	P9WJK1	15	15	15	9527700000	293	15	15
Probable peptidoglycan biosynthesis protein MviN	mviN	P9WJK3	P9WJK3	30	30	30	12040000000	389	30	30
Probable methylmalonyl-CoA mutase large subunit	mutB	P9WJK5	P9WJK5	10	10	10	1098700000	70	10	10
Probable methylmalonyl-CoA mutase small subunit	mutA	P9WJK7	P9WJK7	20	20	20	1524000000	118	20	20
UDP-N-acetylglucosamine--N-acetylmuramyl-(pentapeptide) pyrophosphoryl-undecaprenol N-acetylglucosamine transferase	murG	P9WJK9	P9WJK9	18	18	18	3631000000	169	18	18
UDP-N-acetylmuramoyl-tripeptide--D-alanyl-D-alanine ligase	murF	P9WJL1	P9WJL1	20	20	20	7694600000	281	20	20
UDP-N-acetylmuramoyl-L-alanyl-D-glutamate--2,6-diaminopimelate ligase	murE	P9WJL3	P9WJL3	30	30	30	15818000000	480	30	30
UDP-N-acetylmuramoylalanine--D-glutamate ligase	murD	P9WJL5	P9WJL5	13	13	13	3924300000	199	13	13
UDP-N-acetylmuramate--L-alanine ligase	murC	P9WJL7	P9WJL7	15	15	15	4724300000	184	15	15
UDP-N-acetylenolpyruvoylglucosamine reductase	murB	P9WJL9	P9WJL9	9	9	9	1320300000	77	9	9
UDP-N-acetylglucosamine 1-carboxyvinyltransferase	murA	P9WJM1	P9WJM1	17	17	17	4846900000	199	17	17
5-methylthioadenosine/S-adenosylhomocysteine nucleosidase	mtnN	P9WJM3	P9WJM3	11	11	11	2548100000	146	11	11
Peptide methionine sulfoxide reductase MsrA	msrA	P9WJM5	P9WJM5	8	8	8	1802200000	96	8	8
Mycothiol acetyltransferase	mshD	P9WJM7	P9WJM7	15	15	15	3551500000	181	15	15
[truncated: 914 more rows]

## Sheet: S2a
Table S2a. List of proteins exclusively identified in Mycobacterium tuberculosis (H37Rv) exposed to nitric oxide stress (n=186).
Protein Name	Gene name	T: Protein IDs	T: Majority protein IDs	N: Peptides	N: Razor + unique peptides	N: Unique peptides	N: Intensity	N: MS/MS count	N: Peptide counts (all)	N: Peptide counts (unique)
Conserved threonine rich protein	Rv0679c	I6WZ30	I6WZ30	2	2	2	21775000	4	2	2
PE-PGRS family protein PE25	PE25	I6X486	I6X486	2	2	2	22095000	2	2	2
Conserved protein	Rv0078B	I6X8G2	I6X8G2	1	1	1	83409000	23	1	1
Heme-binding protein Rv0203	Rv0203	I6X8R5	I6X8R5	1	1	1	33807000	1	1	1
Uncharacterized protein	Rv2803	I6XFC2	I6XFC2	3	3	3	291110000	2	3	3
Probable dicarboxylic acid transport integral membrane protein KgtP (Dicarboxylate transporter)	kgtP	I6XHB8	I6XHB8	3	3	3	87962000	3	3	3
Uncharacterized protein	Rv3531c	I6XHH2	I6XHH2	2	2	2	44912000	3	2	2
Possible conserved lipoprotein LpqP	lpqP	I6XVY0	I6XVY0	3	3	3	125810000	1	3	3
Conserved protein	Rv0397A	I6Y3N9	I6Y3N9	1	1	1	79591000	2	1	1
Conserved integral membrane protein YrbE4B. Possible ABC transporter	yrbE4B	I6Y3P5	I6Y3P5	1	1	1	148830000	1	1	1
Uncharacterized protein	Rv0837c	I6Y4Y1	I6Y4Y1	3	3	3	71297000	15	3	3
Probable conserved transmembrane protein	Rv0204c	I6Y748	I6Y748	2	2	2	118570000	9	2	2
Probable conserved transmembrane protein	Rv2620c	I6Y9U6	I6Y9U6	1	1	1	46176000	1	1	1
Probable conserved transmembrane protein	Rv2709	I6YA25	I6YA25	1	1	1	386650000	24	1	1
Probable glutaredoxin electron transport component of NRDEF (Glutaredoxin-like protein) NrdH	nrdH	I6YB06	I6YB06	1	1	1	25993000	2	1	1
Uncharacterized protein Rv3067	Rv3067	I6YB21	I6YB21	1	1	1	12961000	2	1	1
Probable short-chain type dehydrogenase/reductase	Rv3549c	I6YCE1	I6YCE1	3	3	3	123840000	4	3	3
Probable conserved integral membrane protein	Rv2877c	I6YEL8	I6YEL8	1	1	1	42423000	3	1	1
Putative permease Rv2963	Rv2963	I6YET7	I6YET7	1	1	1	173670000	18	1	1
Uncharacterized protein	Rv2990c	I6YEW1	I6YEW1	3	3	3	72513000	1	3	3
Probable lipid carrier protein or keto acyl-CoA thiolase Ltp3	ltp3	I6YGD8	I6YGD8	2	2	2	147550000	18	2	2
Possible conserved membrane protein	Rv3632	I6YGT7	I6YGT7	2	2	2	190820000	24	2	2
Possible protease	Rv3668c	I6YGW2	I6YGW2	2	2	2	152520000	3	2	2
Conserved hypothetical proline rich protein	Rv3705A	I6YGY9	I6YGY9	1	1	1	64769000	5	1	1
Putative zinc metalloprotease Rip2	rip2	L0T550	L0T550	2	2	2	111070000	3	2	2
Probable conserved integral membrane transport protein	Rv3236c	L7N665	L7N665	3	2	2	45230000	4	3	2
PE family protein PE17	PE17	L7N681	L7N681	2	2	2	270880000	6	2	2
Uncharacterized protein	usfY	L7N685	L7N685	1	1	1	205720000	10	1	1
PE family protein PE12	PE12	L7N693	L7N693	2	2	2	342430000	1	2	2
Cytokinin riboside 5-monophosphate phosphoribohydrolase	log	O05306	O05306	2	2	2	233770000	22	2	2
Immunity factor for TNT	Rv3902c	O05443	O05443	3	3	3	19372000	3	3	3
Uncharacterized protein	Rv3898c	O05447	O05447	1	1	1	35514000	6	1	1
Probable conserved transmembrane protein	Rv0996	O05579	O05579	2	2	2	36709000	2	2	2
Probable membrane protein	Rv1004c	O05589	O05589	1	1	1	7141600	6	1	1
Uncharacterized protein	Rv2365c	O05833	O05833	1	1	1	249700000	6	1	1
Possible cationic amino acid transport integral membrane protein	Rv3253c	O05896	O05896	1	1	1	120270000	23	1	1
Probable integral membrane cytochrome D ubiquinol oxidase (Subunit II) CydB (Cytochrome BD-I oxidase subunit II)	cydB	O06139	O06139	2	2	2	116910000	20	2	2
Uncharacterized protein	Rv2133c	O06242	O06242	2	2	2	85538000	4	2	2
Conserved protein	Rv0358	O06308	O06308	1	1	1	211890000	19	1	1
Probable cutinase Cut4	cut4	O06319	O06319	1	1	1	26380000	1	1	1
Probable helicase	Rv3649	O06359	O06359	4	4	4	26493000	3	4	4
Probable conserved integral membrane protein	Rv3629c	O06378	O06378	2	2	2	1660600000	3	2	2
Possible conserved transmembrane protein	Rv0544c	O06410	O06410	1	1	1	144530000	18	1	1
Possible oxidoreductase	Rv1138c	O06538	O06538	2	2	2	34394000	3	2	2
Probable respiratory nitrate reductase (Delta chain) NarJ	narJ	O06561	O06561	2	2	2	33279000	3	2	2
Uncharacterized protein	Rv1772	O06805	O06805	1	1	1	3342000	2	1	1
Probable L,D-transpeptidase 3	Rv1433	O06825	O06825	2	2	2	66813000	7	2	2
Toxin Rv0299	Rv0299	O07226	O07226	2	2	2	98247000	2	2	2
Probable transcriptional regulatory protein (Probably TetR/AcrR-family)	Rv0302	O07229	O07229	2	2	2	79312000	7	2	2
Uncharacterized protein	Rv0330c	O07254	O07254	3	3	3	93245000	2	3	3
Probable conserved membrane protein	Rv1903	O07729	O07729	1	1	1	71526000	21	1	1
Conserved protein	Rv1891	O07741	O07741	1	1	1	84465000	12	1	1
Uncharacterized protein	Rv1887	O07745	O07745	1	1	1	217910000	4	1	1
Transcriptional regulatory protein TcrA	tcrA	O07776	O07776	2	2	2	27481000	4	2	2
Possible transcriptional regulatory protein	Rv1776c	O33179	O33179	2	2	2	89834000	1	2	2
Probable D-serine/alanine/glycine transporter protein CycA	cycA	O33203	O33203	1	1	1	44623000	3	1	1
Probable lipoprotein LpqX	lpqX	O33224	O33224	1	1	1	38799000	6	1	1
Possible penicillin-binding lipoprotein	Rv2864c	O33346	O33346	1	1	1	15441000	5	1	1
Antitoxin RelF	relF	O33347	O33347	2	2	2	70242000	4	2	2
Possible membrane acyltransferase	Rv0517	O33362	O33362	2	2	2	104480000	3	2	2
Possible conserved membrane protein	Rv0519c	O33364	O33364	2	2	2	127150000	9	2	2
Putative tRNA (cytidine(34)-2-O)-methyltransferase	spoU	O50394	O50394	4	4	4	230830000	14	4	4
Low molecular weight T-cell antigen TB8.4	Rv1174c	O50430	O50430	1	1	1	154180000	7	1	1
Uncharacterized protein	Rv1176c	O50432	O50432	2	2	2	168530000	1	2	2
Transcriptional regulator WhiB2	whiB2	O53353	O53353	2	2	2	73295000	2	2	2
Succinate dehydrogenase 2 membrane subunit SdhC	sdhC	O53368	O53368	1	1	1	491620000	17	1	1
Uncharacterized protein	Rv3338	O53388	O53388	2	2	2	97326000	4	2	2
Uncharacterized protein	Rv1057	O53405	O53405	3	3	3	141930000	7	3	3
Probable conserved membrane protein	Rv1081c	O53429	O53429	2	2	1	41391000	1	2	1
Putative toxin HigB2;Putative toxin HigB3	higB2;higB3	O53468;O53332	O53468;O53332	2	2	2	290790000	5	NaN	NaN
Probable conserved integral membrane protein	Rv2180c	O53514	O53514	1	1	1	64749000	2	1	1
Conserved hypothetical proline rich protein	Rv2264c	O53538	O53538	1	1	1	25683000	2	1	1
Long-chain-fatty-acid--CoA ligase FadD17	fadD17	O53551	O53551	1	1	1	19268000	1	1	1
L,D-transpeptidase 1	ldtA	O53638	O53638	1	1	1	222920000	15	1	1
Multidrug efflux ATP-binding/permease protein Rv0194	Rv0194	O53645	O53645	2	2	2	115830000	3	2	2
Possible RNA methyltransferase (RNA methylase)	Rv0380c	O53715	O53715	3	3	3	115750000	5	3	3
Possible conserved transmembrane protein	Rv0446c	O53731	O53731	3	3	3	34237000	8	3	3
Uncharacterized protein	Rv0448c	O53733	O53733	2	2	2	25970000	2	2	2
Uncharacterized protein	Rv0449c	O53734	O53734	2	2	2	53609000	3	2	2
Possible transcriptional regulatory protein	Rv0452	O53737	O53737	2	2	2	107260000	1	2	2
Ribonuclease VapC26	vapC26	O53779	O53779	2	2	2	132290000	0	2	2
Probable conserved integral membrane protein	Rv0585c	O53781	O53781	2	2	2	22696000	6	2	2
Possible lipoprotein LpqQ	lpqQ	O53846	O53846	3	3	3	116520000	3	3	3
D-alanyl-D-alanine dipeptidase	lpqR	O53850	O53850	1	1	1	59020000	1	1	1
Probable second part of macrolide-transport ATP-binding protein ABC transporter	Rv1667c	O53915	O53915	1	1	1	30262000	2	1	1
Uncharacterized protein	Rv1673c	O53920	O53920	1	1	1	14466000	3	1	1
Probable transcriptional regulatory protein	Rv1674c	O53921	O53921	4	4	4	104650000	2	4	4
Uncharacterized protein	Rv1975	O53976	O53976	1	1	1	8369400	8	1	1
Possible integral membrane protein	Rv1749c	O65935	O65935	1	1	1	2514300000	20	1	1
Uncharacterized protein	Rv3714c	O69681	O69681	1	1	1	65414000	6	1	1
Possible osmoprotectant (Glycine betaine/carnitine/choline/L-proline) transport integral membrane protein ABC transporter ProZ	proZ	O69722	O69722	1	1	1	47988000	1	1	1
Possible membrane protein	Rv1230c	O86313	O86313	1	1	1	135590000	7	1	1
Probable transcriptional regulatory protein (Probably GntR-family)	Rv0792c	O86331	O86331	2	2	2	154060000	7	2	2
Uncharacterized protein	Rv1190	O86348	O86348	1	1	1	237670000	5	1	1
Antitoxin MazE9	mazE9	P0CL61	P0CL61	1	1	1	1129700	2	1	1
Uncharacterized protein Rv0028A	Rv0028A	P0DMM2	P0DMM2	1	1	1	32205000	2	1	1
Probable conserved lipoprotein LppV	lppV	P71655	P71655	2	2	2	38802000	1	2	2
Uncharacterized protein	Rv2390c	P71754	P71754	2	2	2	19635000	5	2	2
Possible oxidoreductase	Rv3553	P71847	P71847	1	1	1	107660000	1	1	1
Possible exported alanine and valine rich protein	Rv2668	P71965	P71965	1	1	1	118190000	12	1	1
Uncharacterized protein	Rv1727	P71985	P71985	2	2	2	219460000	4	2	2
Uncharacterized protein	Rv1728c	P71986	P71986	1	1	1	302960000	6	1	1
23S rRNA-specific endonuclease VapC20	vapC20	P95004	P95004	1	1	1	94468000	7	1	1
Probable transcriptional regulatory protein (Probably GntR-family)	Rv3060c	P95098	P95098	2	2	2	34246000	3	2	2
Possible secreted protein	Rv0398c	P95206	P95206	2	2	2	53631000	8	2	2
Uncharacterized protein	Rv2348c	P95244	P95244	1	1	1	853210000	11	1	1
Possible protein ThiS	thiS	P96262	P96262	1	1	1	29682000	1	1	1
Uncharacterized protein	Rv1048c	P96353	P96353	3	3	3	90175000	2	3	3
Uncharacterized protein	Rv1043c	P96358	P96358	1	1	1	35834000	6	1	1
Probable acyl-CoA dehydrogenase FadE3	fadE3	P96397	P96397	2	2	2	77216000	3	2	2
F420-dependent hydroxymycolic acid dehydrogenase	fgd2	P96809	P96809	1	1	1	8724600	1	1	1
Uncharacterized protein	Rv3577	P96859	P96859	1	1	1	59770000	11	1	1
Probable conserved transmembrane protein	Rv3277	P96882	P96882	2	2	2	76662000	2	2	2
Putative antitoxin VapB49	vapB49	P9WF15	P9WF15	2	2	2	278480000	11	2	2
Ribonuclease VapC39	vapC39	P9WF63	P9WF63	2	2	2	123750000	2	2	2
Ribonuclease VapC32	vapC32	P9WF73	P9WF73	1	1	1	216150000	9	1	1
Ribonuclease VapC31	vapC31	P9WF75	P9WF75	1	1	1	81071000	2	1	1
Ribonuclease VapC30	vapC30	P9WF77	P9WF77	2	2	2	55899000	9	2	2
Ribonuclease VapC19	vapC19	P9WF93	P9WF93	2	2	2	157200000	2	2	2
Ribonuclease VapC3	vapC3	P9WFB7	P9WFB7	1	1	1	50901000	3	1	1
Putative S-adenosyl-L-methionine-dependent methyltransferase Rv3787c	Rv3787c	P9WFH3	P9WFH3	2	2	2	72921000	2	2	2
UPF0045 protein Rv1898	Rv1898	P9WFQ1	P9WFQ1	1	1	1	125880000	2	1	1
Protoheme IX farnesyltransferase	ctaB	P9WFR7	P9WFR7	1	1	1	30244000	5	1	1
Trehalose transport system permease protein SugB	sugB	P9WG01	P9WG01	2	2	2	75211000	4	2	2
Phosphate transport system permease protein PstC 2	pstC2	P9WG05	P9WG05	1	1	1	13607000	1	1	1
Probable doxorubicin resistance ABC transporter permease protein DrrC	drrC	P9WG21	P9WG21	2	2	2	131170000	4	2	2
Resuscitation-promoting factor RpfA	rpfA	P9WG31	P9WG31	1	1	1	42167000	7	1	1
Uncharacterized membrane protein Rv1401	Rv1401	P9WG51	P9WG51	3	3	3	472810000	6	3	3
ECF RNA polymerase sigma factor SigD	sigD	P9WGG9	P9WGG9	3	3	3	133270000	4	3	3
Probable ECF RNA polymerase sigma factor SigI	sigI	P9WGH3	P9WGH3	2	2	2	59841000	2	2	2
Crossover junction endodeoxyribonuclease RuvC	ruvC	P9WGV9	P9WGV9	1	1	1	62783000	8	1	1
Endoribonuclease YbeY	ybeY	P9WGX9	P9WGX9	1	1	1	198860000	21	1	1
30S ribosomal protein S18 2	rpsR2	P9WH47	P9WH47	2	2	2	292270000	19	2	2
50S ribosomal protein L33 1	rpmG1	P9WH97	P9WH97	1	1	1	55640000	19	1	1
50S ribosomal protein L28-2	rpmB2	P9WHA9	P9WHA9	1	1	1	98210000	4	1	1
Toxin ParE1	parE1	P9WHG7	P9WHG7	3	3	3	484340000	8	3	3
Peptidoglycan endopeptidase RipB	ripB	P9WHU5	P9WHU5	1	1	1	24211000	3	1	1
Uncharacterized PPE family protein PPE42	PPE42	P9WHZ5	P9WHZ5	1	1	1	68086000	1	1	1
Uncharacterized PPE family protein PPE40	PPE40	P9WHZ7	P9WHZ7	1	1	1	263320000	17	1	1
Antitoxin ParD1	parD1	P9WIJ7	P9WIJ7	2	2	2	259700000	6	2	2
Aspartate 1-decarboxylase	panD	P9WIL3	P9WIL3	1	1	1	330530000	9	1	1
Proline-rich 28 kDa antigen	mtc28	P9WIM9	P9WIM9	1	1	1	37219000	3	1	1
Antitoxin Rv0909	Rv0909	P9WJ07	P9WJ07	2	2	2	143230000	10	2	2
Antitoxin VapB39	vapB39	P9WJ23	P9WJ23	2	2	2	474780000	4	2	2
Antitoxin VapB20	vapB20	P9WJ45	P9WJ45	1	1	1	9156200	0	1	1
Putative antitoxin VapB13	vapB13	P9WJ51	P9WJ51	2	2	2	270530000	3	2	2
16S/23S rRNA (cytidine-2-O)-methyltransferase TlyA	tlyA	P9WJ63	P9WJ63	3	3	3	107370000	3	3	3
Antitoxin MazE5	mazE5	P9WJ89	P9WJ89	1	1	1	196760000	4	1	1
Uncharacterized Na(+)/H(+) exchanger Rv2287	Rv2287	P9WJI3	P9WJI3	2	2	2	201520000	9	2	2
Probable transport accessory protein MmpS1	mmpS1	P9WJT5	P9WJT5	1	1	1	299700000	16	1	1
4-alpha-glucanotransferase	malQ	P9WK23	P9WK23	4	4	4	120500000	2	4	4
Potassium-transporting ATPase KdpC subunit	kdpC	P9WKF1	P9WKF1	1	1	1	34159000	4	1	1
Isopentenyl-diphosphate Delta-isomerase	idi	P9WKK5	P9WKK5	2	2	2	34049000	2	2	2
Uncharacterized protein Rv0559c	Rv0559c	P9WKL3	P9WKL3	2	2	2	96186000	16	2	2
Uncharacterized protein Rv0955	Rv0955	P9WKN3	P9WKN3	2	2	2	146960000	12	2	2
Uncharacterized protein Rv0879c	Rv0879c	P9WKR1	P9WKR1	2	2	2	265110000	5	2	2
Uncharacterized protein Rv0499	Rv0499	P9WKT9	P9WKT9	2	2	2	42705000	15	2	2
Uncharacterized protein Rv3785	Rv3785	P9WKX1	P9WKX1	2	2	2	124480000	3	2	2
Alpha-ketoglutarate-dependent sulfate ester dioxygenase	Rv3406	P9WKZ1	P9WKZ1	3	3	3	92986000	11	3	3
Uncharacterized protein Rv2910c	Rv2910c	P9WL25	P9WL25	1	1	1	39867000	1	1	1
Uncharacterized protein Rv1995	Rv1995	P9WLP3	P9WLP3	2	2	2	54625000	1	2	2
Uncharacterized protein Rv1525	wbbL2	P9WLV3	P9WLV3	1	1	1	30937000	6	1	1
Uncharacterized protein Rv0049	Rv0049	P9WM85	P9WM85	2	2	2	89626000	3	2	2
Putative mycofactocin biosynthesis transcriptional regulator MftR	mftR	P9WMB7	P9WMB7	1	1	1	110730000	2	1	1
Uncharacterized HTH-type transcriptional regulator Rv2912c	Rv2912c	P9WMC7	P9WMC7	2	2	2	84649000	2	2	2
Uncharacterized HTH-type transcriptional regulator Rv1353c	Rv1353c	P9WMD3	P9WMD3	1	1	1	7697400	4	1	1
Uncharacterized HTH-type transcriptional regulator Rv0377	Rv0377	P9WMF7	P9WMF7	1	1	1	56691000	3	1	1
HTH-type transcriptional regulator CmtR	cmtR	P9WMI9	P9WMI9	2	2	2	74816000	6	2	2
Uncharacterized HTH-type transcriptional regulator Rv1395	Rv1395	P9WMJ1	P9WMJ1	1	1	1	11057000	2	1	1
Alpha-maltose-1-phosphate synthase	glgM	P9WMZ1	P9WMZ1	5	5	5	149510000	2	5	5
Uncharacterized monooxygenase Rv0892	Rv0892	P9WNG1	P9WNG1	2	1	1	10884000	2	2	1
DNA polymerase IV 1	dinB1	P9WNT3	P9WNT3	4	4	4	130910000	4	4	4
Putative fluoride ion transporter CrcB 1	crcB1	P9WP63	P9WP63	3	3	3	141530000	2	3	3
2-phospho-L-lactate guanylyltransferase	fbiD	P9WP83	P9WP83	2	2	2	109020000	3	2	2
Adenosylcobinamide-GDP ribazoletransferase	cobS	P9WP91	P9WP91	1	1	1	20327000	0	1	1
Glutamate--cysteine ligase EgtA	egtA	P9WPK7	P9WPK7	3	3	3	185640000	2	3	3
Putative cytochrome P450 135A1	cyp135A1	P9WPN1	P9WPN1	2	2	2	40750000	2	2	2
Biotinylated protein TB7.3	Rv3221c	P9WPQ1	P9WPQ1	1	1	1	66218000	1	1	1
Putative CoA-transferase subunit alpha Rv3551	Rv3551	P9WPW1	P9WPW1	2	2	2	102790000	17	2	2
Putative flavin-containing monoamine oxidase AofH	aofH	P9WQ15	P9WQ15	3	3	3	150720000	2	3	3
Putative maltooligosyl trehalose synthase	treY	P9WQ21	P9WQ21	4	4	4	91863000	2	4	4
Uncharacterized ABC transporter ATP-binding protein Rv1273c	Rv1273c	P9WQJ1	P9WQJ1	4	4	4	79909000	4	4	4
Uncharacterized transporter Rv1979c	Rv1979c	P9WQM5	P9WQM5	1	1	1	31650000	1	1	1
Possible formate hydrogenlyase HycD (FHL)	hycD	Q10881	Q10881	1	1	1	124220000	19	1	1
Uncharacterized protein	Rv1277	Q50699	Q50699	2	2	2	133350000	1	2	2
PE-PGRS family protein PE_PGRS52	Rv3388	Q6MWX5	Q6MWX5	1	1	1	11610000	2	1	1

## Sheet: S2b
Table S2b. List of proteins exclusively identified in Mycobacterium tyberculosis not exposed to nitric oxide stress (n=36) .
Protein Name	Gene name	T: Protein IDs	T: Majority protein IDs	N: Peptides	N: Razor + unique peptides	N: Unique peptides	N: Intensity	N: MS/MS count	N: Peptide counts (all)	N: Peptide counts (unique)
Possible D-3-phosphoglycerate dehydrogenase SerA2 (Phosphoglycerate dehydrogenase) (PGDH)	serA2	I6WZ71	I6WZ71	2	2	2	69267000	1	2	2
Uncharacterized protein	Rv3707c	I6Y4C4	I6Y4C4	2	2	2	39918000	5	2	2
Uncharacterized protein	Rv2664	I6Y9Z5	I6Y9Z5	2	2	2	100550000	2	2	2
Probable dipeptide-transport integral membrane protein ABC transporter DppB	dppB	I6YGV9	I6YGV9	2	2	2	52638000	9	2	2
Probable conserved lipoprotein LpqF	lpqF	O06155	O06155	3	3	3	42420000	5	3	3
Uncharacterized membrane protein Rv3486	Rv3486	O06349	O06349	6	6	6	56488000	3	6	6
Uncharacterized protein	Rv2517c	O53222	O53222	1	1	1	5245100	1	1	1
Uncharacterized protein	Rv3165c	O53315	O53315	4	4	4	112450000	2	4	4
Possible lipid transfer protein or keto acyl-CoA thiolase Ltp4	ltp4	O53567	O53567	3	3	3	147220000	3	3	3
Probable monooxygenase	Rv0565c	O53762	O53762	4	4	4	196410000	8	4	4
Uncharacterized protein	Rv3733c	O69700	O69700	2	2	2	94039000	6	2	2
Possible hydrolase	Rv3762c	O69728	O69728	3	3	3	179370000	3	3	3
Probable protease II PtrBa [first part] (Oligopeptidase B)	ptrBa	P71835	P71835	3	3	3	245980000	10	3	3
Possible PhiRv2 prophage protein	Rv2650c	P71947	P71947	7	4	4	82476000	5	7	4
Uncharacterized protein	Rv2532c	P95021	P95021	1	1	1	37829000	17	1	1
Transcriptional regulator WhiB1	whiB1	P9WF43	P9WF43	1	1	1	145400000	1	1	1
Ribonuclease VapC48	vapC48	P9WF47	P9WF47	2	2	2	85556000	2	2	2
Ribonuclease VapC9	vapC9	P9WFA9	P9WFA9	2	2	2	68257000	2	2	2
UPF0232 protein Rv0004	Rv0004	P9WFL1	P9WFL1	3	3	3	95380000	12	3	3
Resuscitation-promoting factor RpfB	rpfB	P9WG29	P9WG29	2	2	2	71659000	4	2	2
Precorrin-6Y C(5,15)-methyltransferase [decarboxylating]	cobL	P9WGA9	P9WGA9	2	2	2	52561000	3	2	2
Uncharacterized PPE family protein PPE2	PPE2	P9WI47	P9WI47	2	2	2	110810000	4	2	2
Endoribonuclease MazF6	mazF6	P9WII3	P9WII3	3	3	3	144170000	5	3	3
Anti-sigma-D factor RsdA	rsdA	P9WJ71	P9WJ71	2	2	2	69816000	0	2	2
Uncharacterized MFS-type transporter Rv2456c	Rv2456c	P9WJX1	P9WJX1	2	2	2	42071000	3	2	2
Probable multidrug-efflux transporter Rv1634	Rv1634	P9WJX3	P9WJX3	2	2	2	5270600	7	2	2
Putative lipoprotein LppP	lppP	P9WK69	P9WK69	3	3	3	116730000	2	3	3
Uncharacterized protein Rv2012	Rv2012	P9WLM3	P9WLM3	2	2	2	18988000	6	2	2
Antitoxin VapB15	vapB15	P9WLM7	P9WLM7	2	2	2	1581400000	7	2	2
Uncharacterized protein Rv1815	Rv1815	P9WLR9	P9WLR9	1	1	1	19671000	2	1	1
Uncharacterized protein Rv1322	Rv1322	P9WM27	P9WM27	1	1	1	108060000	3	1	1
Uncharacterized protein Rv0030	Rv0030	P9WM95	P9WM95	3	3	3	62031000	4	3	3
Uncharacterized HTH-type transcriptional regulator Rv1985c	lysG	P9WMF5	P9WMF5	4	4	4	51069000	2	4	4
Putative HTH-type transcriptional regulator Rv0890c	Rv0890c	P9WMG1	P9WMG1	3	3	3	64095000	3	3	3
ATP synthase subunit c	atpE	P9WPS1	P9WPS1	2	2	2	29829000	4	2	2
Probable acyltransferase	Rv1254	Q11064	Q11064	2	2	2	24584000	10	2	2

## Sheet: S3
Table S3. List of proteins with having valid values in atleast 50% of the samples (n=2490)
Protein name	Protein IDs	H37Rv_Cntr_20h_R1	H37Rv_Cntr_20h_R2	H37Rv_Cntr_20h_R3	H37Rv_Cntr_2h_R1	H37Rv_Cntr_2h_R2	H37Rv_Cntr_2h_R3	H37Rv_Cntr_30min_R1	H37Rv_Cntr_30min_R2	H37Rv_Cntr_30min_R3	H37Rv_Cntr_6h_R1	H37Rv_Cntr_6h_R2	H37Rv_Cntr_6h_R3	H37Rv_stress_20h_R1	H37Rv_stress_20h_R2	H37Rv_stress_20h_R3	H37Rv_stress_2h_R1	H37Rv_stress_2h_R2	H37Rv_stress_2h_R3	H37Rv_stress_30min_R1	H37Rv_stress_30min_R2	H37Rv_stress_30min_R3	H37Rv_stress_6h_R1	H37Rv_stress_6h_R2	H37Rv_stress_6h_R3	N: Peptides	N: Razor + unique peptides	N: Unique peptides	N: Intensity
Mycolipanoate synthase	A0A089QRB9	29.4932	31.3188	29.9164	30.4875	31.4875	30.4762	29.1331	29.1071	31.2149	29.6321	30.8174	30.8105	28.949	31.1167	30.8216	29.2221	30.2415	30.3832	29.5214	30.1032	30.4689	29.2368	31.4325	31.0819	90	88	84	40006000000
Phosphotyrosine protein phosphatase PTPB (Protein-tyrosine-phosphatase) (PTPase)	I6WXK4	27.8184	27.2611	27.6531	28.203	27.0515	27.0318	27.7428	27.4526	27.2013	27.823	27.3428	27.439	27.5378	27.2232	26.71	27.3513	27.1903	27.5469	27.5428	27.447	27.3957	26.7869	26.8259	27.1896	18	18	18	5522800000
Conserved protein	I6WXK8	24.8804	NaN	24.8201	24.5476	23.9523	22.9414	NaN	24.4846	25.2091	24.9575	NaN	25.0366	23.4863	NaN	NaN	24.3494	24.3681	25.3137	23.8608	24.2036	25.0895	25.3778	24.8898	25.5353	2	2	2	634490000
Putative antitoxin VapB51	I6WXS6	22.5007	22.1463	24.713	22.2791	23.1512	22.7091	23.3163	NaN	24.6209	23.2554	22.3313	24.734	22.8505	NaN	NaN	23.3133	NaN	24.0788	NaN	22.8382	24.3235	23.8976	NaN	24.6523	4	4	4	328460000
Uncharacterized protein	I6WYU2	25.288	24.8715	24.3427	25.0067	23.8505	24.7133	25.341	23.6617	24.4173	25.3529	24.5142	24.5757	25.1924	24.681	25.0118	24.8168	24.8344	24.4345	24.7925	24.2848	24.9891	24.8099	24.2215	24.8031	7	7	7	835220000
(3R)-hydroxyacyl-ACP dehydratase subunit HadB	I6WYY7	29.7726	30.6724	30.4208	29.5107	31.0847	29.6207	30.1442	31.8178	30.337	30.4953	30.5586	30.6434	29.9709	30.6301	29.9528	30.5941	31.6344	30.8632	29.7179	31.3354	30.2843	30.8863	31.1126	30.6221	9	9	9	47732000000
Probable conserved transmembrane protein	I6WZ58	26.4131	25.8134	26.2068	26.7878	25.504	26.0892	26.1807	25.4189	25.6684	26.4014	26.222	25.7026	26.3501	25.6806	25.9632	26.2911	25.3545	26.0331	26.0268	25.5289	25.9276	25.6477	25.3731	25.8602	8	8	8	1954600000
Uncharacterized protein	I6WZ83	23.7298	23.9244	23.9448	23.4558	23.7698	23.297	23.5607	24.462	23.1915	23.7636	23.86	23.891	23.5362	24.4111	23.655	23.1813	24.4505	24.2034	23.1368	24.7167	23.6694	23.1505	24.4071	23.8915	6	6	6	401990000
Conserved protein	I6WZD7	27.2573	26.2248	26.1064	26.6115	27.3348	26.4028	26.6831	28.3152	26.5592	26.718	26.0985	27.0311	25.7046	25.9033	26.0642	27.082	27.4024	27.4714	26.1333	27.8466	26.7234	27.664	27.3069	27.0936	7	7	7	3717600000
29 kDa antigen CFP29	I6WZG6	28.5165	28.1668	28.5777	27.9331	26.9448	28.0996	28.2488	26.8946	28.0706	28.1674	28.2418	28.2372	27.849	27.4438	27.8836	27.8523	27.757	28.8298	27.5766	27.1851	28.7636	27.0839	27.1327	28.6215	19	19	19	7865800000
Probable conserved exported protein	I6WZH9	25.7009	25.3442	25.6877	26.0171	24.8637	25.0557	25.837	25.9659	24.8918	25.6395	25.6621	25.2739	25.6611	25.3864	24.7838	25.4934	26.1053	25.7574	25.4769	25.8172	25.5008	25.0005	25.284	25.5443	12	12	12	1394600000
Conserved protein	I6WZI4	24.337	23.1581	22.5596	22.948	22.7347	23.7425	22.8501	22.6551	22.2106	23.5432	22.2988	22.2024	22.3455	22.5836	23.3809	21.5217	22.4656	22.2665	21.9911	23.1527	21.4819	22.5366	22.5271	23.0129	7	7	7	212440000
Multicopper oxidase MmcO	I6WZK7	25.444	24.9001	25.553	24.8562	24.3762	25.4728	25.5471	24.257	24.5553	25.4318	25.3996	24.4352	25.7254	25.2333	25.4401	25.3818	24.7444	24.9092	25.4432	24.6746	25.0795	25.9331	24.8805	24.9953	7	7	7	1109300000
Probable cold shock-like protein B CspB	I6WZM9	28.441	28.9977	29.1363	28.1276	29.3296	28.2584	28.8637	29.8907	28.419	28.8765	28.6912	29.0546	28.418	29.1691	28.1184	29.2107	29.7438	29.1808	28.2397	29.6551	28.752	29.3138	29.4778	28.973	10	10	10	14165000000
Uncharacterized protein	I6WZS8	27.7385	27.1624	27.3664	28.2624	26.8548	27.6503	27.7912	27.5004	27.168	27.9216	27.4854	27.008	27.7537	27.1564	27.3523	27.7746	27.2109	27.0163	27.6665	27.1269	27.3226	27.0069	26.8339	27.1897	12	12	12	5443000000
NUDIX hydrolase	I6X235	23.9933	24.4299	24.1534	24.2105	25.9154	23.4456	25.6732	26.1866	23.5449	24.975	NaN	23.7301	23.8892	24.6101	22.8185	25.1994	25.7612	24.3029	24.4091	24.9082	23.8821	25.3926	25.0215	24.986	5	5	5	789450000
Uncharacterized protein	I6X4D6	24.2264	24.777	24.5579	24.5836	24.7958	24.2432	24.8754	26.0194	23.9623	24.721	24.8442	24.5479	24.4574	24.8184	24.2045	24.9474	25.6101	24.7585	24.2084	25.5812	24.3514	24.9543	25.1526	24.7877	8	8	8	869760000
Uncharacterized protein	I6X4J0	25.8145	25.7967	25.6262	25.892	25.2403	25.9252	25.8656	25.4347	25.1839	25.685	25.7892	25.311	25.5253	25.2653	25.4566	25.4349	25.2344	25.5976	25.6477	25.2704	25.6311	25.319	25.2575	25.3021	12	12	12	1450100000
Probable amino acid decarboxylase	I6X4K0	26.2323	27.4837	26.6742	26.9905	27.933	27.0245	26.7375	25.756	27.8297	26.5507	27.2586	27.1553	26.3481	27.497	27.1061	26.9212	26.9887	27.0834	26.8775	26.8836	27.2149	26.4941	28.0058	27.7008	27	27	27	4051100000
Probable acyl-CoA thioesterase II TesB2 (TEII)	I6X4S7	27.6305	27.2202	27.2893	27.9094	26.6784	27.4714	27.6645	27.6587	27.1149	27.5902	27.3154	27.1502	27.7943	27.0297	27.3434	27.6123	27.0334	27.183	27.6575	27.273	27.2842	27.1141	27.0006	27.2382	11	11	11	5074800000
Probable arsenic-transport integral membrane protein ArsC	I6X4W4	22.7174	22.4516	22.8583	22.7727	21.618	22.7504	22.4713	22.2458	22.2501	22.5267	22.2929	22.2767	24.5345	23.1071	24.4109	22.5432	22.2729	22.3179	22.4406	21.9402	22.5258	22.8277	22.8755	22.9295	3	3	3	208960000
Conserved protein	I6X540	26.5325	27.2222	27.1569	25.7852	26.8401	25.7685	26.178	27.7366	25.8994	26.4695	26.9703	26.7709	25.9232	26.6411	25.775	26.5706	27.4264	26.491	25.6345	27.2391	26.1833	26.8105	27.038	26.4923	9	9	9	2854900000
Probable conserved integral membrane alanine and leucine rich protein	I6X548	21.8413	21.5465	21.7834	21.459	21.881	NaN	22.2079	22.7002	NaN	NaN	NaN	NaN	21.8207	21.4913	21.3619	22.7751	22.3162	22.8722	21.9263	21.4166	NaN	23.0838	22.1844	21.949	2	2	2	101150000
Probable conserved alanine rich transmembrane protein	I6X552	23.9439	24.6394	24.3746	23.662	24.969	23.8505	24.1115	26.282	24.3099	24.163	24.015	24.6514	NaN	25.1828	24.317	25.0324	25.1406	24.8531	23.449	25.5163	23.5925	25.035	25.4188	24.544	4	4	4	654620000
Uncharacterized protein	I6X562	22.7697	24.9048	24.9788	22.2016	24.9725	23.3217	22.9567	24.3464	23.1581	23.3255	24.1978	24.5429	22.5605	23.8106	22.8049	22.3989	24.5935	23.891	21.3972	24.3452	24.0723	22.401	23.8958	24.1306	3	3	3	398900000
Conserved alanine rich protein	I6X579	24.1598	25.0022	24.6706	24.4107	25.2284	24.4742	24.5959	26.1821	24.8587	24.6432	24.9993	24.9878	24.563	25.3106	24.3589	24.9975	26.2227	25.0298	24.3424	26.0941	24.5249	25.3892	25.9439	25.2172	6	6	6	974330000
Possible alanine rich oxidoreductase	I6X5C5	27.5129	27.0542	27.0445	28.0604	26.4333	27.6031	27.4498	26.856	27.0901	27.5129	27.2095	26.7363	26.6663	26.0188	26.5274	26.9031	26.3649	26.8969	27.0834	26.1983	27.2234	25.988	25.7646	27.141	12	12	12	4164800000
Riboflavin biosynthesis protein	I6X5C9	24.7598	24.983	24.9269	24.0803	24.5478	24.6828	24.646	24.8509	25.0269	24.5006	26.0445	24.6887	24.868	25.1875	25.4588	24.7239	24.7172	25.0666	24.8651	24.8956	25.4333	24.0561	24.2908	24.5649	7	7	7	854070000
Uncharacterized protein;Uncharacterized protein	I6X5G8;P71627	25.5943	25.6925	25.5699	25.4677	25.9321	25.2749	25.9214	27.3253	25.8467	25.9114	24.9648	25.8563	25.6228	25.7687	25.4833	26.3228	26.8894	25.8582	25.4447	26.0811	25.8101	26.5029	26.3355	25.4709	6	6	6	1826900000
Possible multifunctional enzyme siroheme synthase CysG: uroporphyrin-III C-methyltransferase (Urogen III methylase) (SUMT) (Uroporphyrinogen III methylase) (UROM) + precorrin-2 oxidase + ferrochelatas...	I6X5I7	25.3582	25.489	25.3761	25.577	25.1892	25.6846	25.8436	25.4431	25.0416	25.5858	25.682	25.0063	25.7965	25.2988	25.2815	25.3876	25.2248	25.2478	25.4541	25.2905	25.3722	25.1879	24.9945	25.045	11	11	11	1366800000
Probable glutamine synthetase GlnA4 (Glutamine synthase) (GS-II)	I6X5K1	27.5029	27.1102	27.0995	27.5936	26.6752	27.4503	27.5223	26.8424	27.0141	27.4091	27.1613	26.7788	27.8097	27.099	27.3057	27.7238	26.9379	26.9849	27.6398	27.057	27.1116	27.4575	26.5479	26.9938	16	16	16	4813000000
Probable transcriptional regulatory protein	I6X5M3	NaN	23.3996	23.0114	23.4162	22.6437	NaN	23.2535	23.1641	22.5889	23.7029	22.8757	22.0805	NaN	NaN	22.5127	NaN	22.7781	22.9105	NaN	22.9809	NaN	NaN	NaN	22.5725	4	4	4	165490000
Uncharacterized protein	I6X5U4	27.1758	27.0873	27.1251	26.5898	25.3478	26.0927	25.9223	25.6954	24.9567	26.8589	26.8454	26.3978	24.5784	24.4259	25.5489	24.2187	25.6032	25.058	24.8876	25.9086	25.4033	24.9056	24.9953	25.2724	12	12	12	2037800000
Conserved protein	I6X630	22.8132	23.164	23.4276	22.2589	24.0775	23.2693	23.5748	24.8974	24.2253	23.7292	NaN	23.9327	23.053	23.4715	23.0926	23.8409	24.5375	24.243	NaN	24.3628	23.4087	24.0288	24.25	24.1122	5	5	5	357660000
Probable acyl-CoA dehydrogenase FadE22	I6X654	26.9836	26.8344	26.2414	26.5769	26.9778	26.3198	27.0613	24.8932	26.9484	26.9012	26.4786	26.5205	27.4105	27.2055	26.4633	27.1429	26.2438	26.1039	27.2304	25.5181	26.4823	27.6827	27.2333	26.9373	22	22	22	3241700000
Uncharacterized protein	I6X666	29.5193	29.6552	29.7481	28.4321	30.0347	27.7128	29.5303	29.4962	28.5123	29.1058	29.1659	28.8087	29.4098	26.5691	28.5737	29.7073	27.3695	26.2798	29.1417	27.0327	28.3122	26.9703	27.2958	28.9904	4	4	4	17300000000
PPE family protein PPE52	I6X6H8	25.3933	24.1752	23.7737	24.959	23.5015	23.56	24.825	24.0117	24.0476	24.9549	24.4629	23.5452	22.9777	23.6559	24.0935	23.1907	23.8899	24.7294	23.904	24.2504	24.6621	23.9876	23.8241	23.5883	5	5	5	566250000
Conserved protein	I6X7B3	28.3134	27.9773	28.393	28.3879	27.5445	27.672	28.1426	27.5622	27.5761	28.0681	28.1077	27.7851	28.0811	27.7712	27.7923	27.9122	27.7682	28.184	27.6866	27.5584	28.1713	27.1866	27.4654	28.0311	9	9	9	7415300000
Conserved protein	I6X7D4	28.1436	27.8622	28.3978	28.3498	27.6373	27.6922	27.9246	27.7786	27.5541	28.0321	28.0389	28.0495	29.675	29.3055	29.0307	28.5088	28.0723	28.3473	28.047	27.6739	28.1092	28.4569	28.6323	28.8867	17	17	17	9724800000
Possible exported protein	I6X7F2	25.1264	24.179	23.4754	25.5884	24.9033	23.8079	25.8078	24.4061	25.1738	25.6485	24.4305	25.5875	25.765	25.1262	25.4316	25.7857	24.953	25.419	25.5564	24.2505	25.356	NaN	25.0753	25.6455	3	3	3	1070600000
Uncharacterized protein	I6X7F9	24.8895	25.6982	25.4141	24.6731	26.4061	24.6417	25.635	26.8974	24.9577	25.2637	25.7379	25.6046	25.0181	25.8356	24.7073	25.4973	26.7325	25.831	24.4691	26.455	25.5493	26.0365	26.2892	25.751	7	7	7	1434000000
Conserved hypothetical Mce associated alanine and valine rich protein	I6X7G4	25.6944	25.2763	26.4977	25.9817	25.2121	25.6385	25.6497	25.6543	25.8464	25.9016	25.8348	25.9852	25.4907	25.3618	25.611	25.8243	25.6927	26.1152	25.6079	25.7444	26.0113	25.0303	24.7376	25.6206	10	10	10	1666000000
Mce-family protein Mce4B	I6X7G8	27.0536	26.5853	26.5756	26.9874	26.2086	26.5536	26.7201	26.5189	26.3457	26.8931	26.6815	26.1453	26.3556	26.4469	26.5011	26.5669	26.4671	26.4676	26.5303	26.4123	26.7507	26.1939	26.2911	26.4553	11	11	11	2988600000
Probable ferredoxin FdxD	I6X7H4	26.3618	26.2777	25.618	25.924	26.4042	25.4319	26.4895	27.4656	26.0719	26.3812	26.0093	25.4479	23.4868	23.9546	23.5452	25.8739	26.8529	25.5404	26.2505	26.7409	26.3091	26.2093	25.4926	25.0328	2	2	2	1910900000
Possible monooxygenase	I6X7W8	25.1553	25.1024	24.6798	25.4646	24.2282	24.8692	24.8932	23.9943	24.364	25.1003	25.2612	24.5787	25.0647	24.9675	24.8341	24.4073	24.3623	24.3386	24.787	24.5923	24.8667	24.4608	24.2078	24.5848	7	7	7	844210000
Probable conserved lipoprotein LpqG	I6X7X3	28.5019	28.8124	28.9084	28.4865	28.9721	27.913	28.8732	30.0234	28.2841	28.8786	29.0727	28.687	28.6991	29.0424	28.1975	28.3554	29.8097	29.1003	28.4641	29.559	28.6878	28.5723	29.3146	28.9524	9	9	9	13423000000
Probable conserved transmembrane protein	I6X7Z3	26.4981	26.6849	26.5571	26.8389	26.3898	26.7851	26.8065	26.3333	26.7015	26.6333	26.8502	26.5113	26.7379	26.5569	26.5402	26.6109	26.5449	26.4898	26.9578	26.4227	26.7381	26.7633	26.4645	26.5496	13	13	13	2957200000
Probable periplasmic dipeptide-binding lipoprotein DppA	I6X811	25.1946	24.8777	24.847	25.0613	24.8086	25.4355	25.4907	25.1242	24.8968	24.9655	25.1316	24.609	25.7163	25.4406	25.1689	25.4173	24.9164	24.4917	25.7156	24.9035	24.9522	25.885	24.505	24.7514	12	12	12	1070300000
Uncharacterized protein	I6X824	25.5796	24.7375	25.2234	26.1495	25.8231	24.3644	26.8037	25.4693	26.5097	26.3472	NaN	26.8281	26.7529	NaN	25.3097	26.9606	25.8347	25.6377	25.7274	25.5608	25.6999	27.5386	26.1253	26.7608	2	2	2	2058600000
Conserved protein	I6X827	27.6732	27.0872	27.3745	27.8082	26.5298	27.3201	27.5259	27.0816	26.7706	27.2843	26.8772	26.6462	26.4799	26.2621	27.2012	27.0308	26.882	27.0501	27.1898	27.0689	27.4103	26.1754	26.3579	26.8422	15	15	15	4257200000
Conserved protein	I6X831	26.2591	28.1181	27.6093	24.8179	28.2562	27.0938	27.1883	28.9103	28.1283	27.4934	29.0428	27.8935	26.4934	28.1925	27.3413	27.6619	28.5654	28.2985	26.6455	28.6322	27.577	28.2477	27.822	27.8059	7	7	7	6759100000
Polyketide synthase Pks13	I6X8D2	30.5639	32.5684	31.8077	31.8232	32.8983	31.9	30.0428	30.032	32.7383	30.4525	32.0386	32.4239	30.0797	32.8688	32.3618	30.3305	31.7128	32.0853	30.6768	31.389	32.2787	30.3616	32.8892	32.7253	93	93	93	112620000000
Probable zinc metalloprotease Zmp1	I6X8R2	28.0967	28.1311	28.1533	28.0462	28.718	28.8976	28.5742	26.3223	28.723	28.0796	27.8238	28.0493	28.1577	27.9032	27.6308	28.7356	27.4727	27.12	28.7561	27.4669	27.5648	28.8377	28.6717	27.4727	23	23	23	9147800000
Probable aldehyde dehydrogenase	I6X8S7	27.8641	27.4236	27.6695	27.743	26.8165	27.5316	27.7216	26.9455	27.3013	27.751	27.2388	27.0183	27.6482	27.1042	27.6235	27.4634	26.8066	27.2307	27.533	26.8978	27.4095	27.8141	26.9884	27.1613	14	14	14	5192500000
Probable transmembrane protein	I6X961	24.8223	24.9102	24.9621	NaN	26.0597	25.1999	NaN	27.0283	25.5071	NaN	24.7458	25.5075	NaN	24.9722	24.9297	NaN	NaN	25.8175	25.5021	26.0704	25.5589	NaN	NaN	NaN	2	2	2	945390000
Probable conserved lipoprotein LpqO	I6X9E2	25.4197	24.7578	25.0502	25.8793	24.5886	25.4153	25.357	24.7502	25.0168	25.2631	25.3795	24.7273	25.785	24.9629	24.827	25.5563	24.8633	25.165	25.3151	24.5324	25.1469	25.1082	24.7824	24.9006	6	6	6	1119300000
Probable acyl-CoA dehydrogenase FadE8	I6X9J0	28.1661	28.0592	28.2751	27.7843	27.7102	28.1662	28.2176	27.1753	27.8528	27.8999	28.0494	27.633	28.1706	27.6624	28.1066	28.1208	27.8253	27.6349	28.3519	27.7309	27.8159	28.8091	27.6222	27.851	22	22	22	7880200000
Probable aldehyde dehydrogenase NAD dependent AldA (Aldehyde dehydrogenase [NAD+])	I6X9R9	25.8418	25.2224	25.1899	25.4773	25.0303	25.6057	25.6298	25.1757	24.8284	25.6951	25.5164	24.8978	25.6092	24.9686	25.3961	25.5286	25.0485	25.1176	25.9342	24.9084	25.1963	25.7175	24.8712	25.156	14	14	14	1242200000
Probable bifunctional acylase GgtA: cephalosporin acylase (GL-7ACA acylase) + gamma-glutamyltranspeptidase (GGT)	I6X9S5	26.0704	26.0548	25.9446	25.7109	26.4669	26.1981	25.9864	26.7562	25.7717	25.8155	25.9754	25.4054	25.9855	26.0457	25.8912	26.5098	26.478	25.9831	25.9272	26.4575	26.0977	26.4629	26.2089	26.1377	14	14	14	2120100000
Conserved protein	I6X9T8	26.6144	26.0518	25.9061	26.7381	25.5416	26.2726	26.6703	26.2168	25.7171	26.3865	26.23	25.6131	27.003	26.1074	26.3394	26.1707	25.7453	25.7099	26.4407	25.8429	25.9827	25.6567	25.7548	26.041	13	13	13	2231400000
Conserved protein	I6X9V3	27.1303	26.6698	26.7709	27.4985	26.0525	27.4068	27.2509	26.2748	26.6232	27.3429	26.8417	26.4882	27.3316	26.7205	27.1699	26.9774	26.4724	26.5706	27.1148	26.4953	27.0464	26.5452	26.4105	26.6893	13	13	13	3725200000
Uncharacterized protein	I6X9X6	24.5104	24.2171	24.5962	24.0197	23.2492	NaN	23.8947	24.9069	23.1139	23.7295	23.7508	23.4493	26.9409	26.9223	26.1653	23.2227	23.9869	23.4756	23.5652	23.013	23.3037	24.6231	25.3803	25.5734	9	9	9	808900000
Conserved protein	I6X9Y7	27.6761	28.4074	28.4985	26.4251	28.9079	27.2494	27.9392	29.4431	27.7488	28.1565	28.0455	28.3999	27.3626	28.5231	27.9191	27.9247	29.2401	28.6711	27.1027	28.8099	28.1485	28.4372	28.9226	28.4927	5	5	5	8696100000
Conserved protein	I6XA34	27.1074	26.7374	27.0114	27.1225	27.411	26.4352	27.2425	28.2992	27.3491	26.8062	26.9814	27.1751	26.4954	26.6647	26.3658	26.9842	27.3038	27.8803	27.1324	27.9948	27.5394	26.5409	26.9998	26.9677	8	8	8	4695800000
Segregation and condensation protein B	I6XCB2	26.5853	26.414	26.6221	26.631	26.7017	25.5854	26.3473	27.1714	26.1091	26.3566	26.4014	26.6899	25.958	26.4057	25.3844	25.968	27.2271	26.7816	26.1172	27.255	26.3978	25.4175	26.6168	26.304	9	9	9	2646200000
Nicotinamidase/pyrazinamidase	I6XD65	23.56	24.7769	24.7801	24.5845	25.7343	24.8914	24.8072	26.7918	25.5892	24.2369	24.8781	24.6145	NaN	24.8809	23.7959	24.0252	25.8454	25.1968	24.8795	26.1824	25.5002	25.7013	25.5693	24.1178	4	4	4	998740000
Polyketide synthase Pks12	I6XD69	26.7888	29.2555	27.549	28.2792	29.0436	27.53	26.1906	25.8909	28.3757	26.5271	28.7367	28.1985	24.7556	28.2809	28.4489	26.4686	27.6153	27.996	26.542	27.5266	28.2305	25.7949	28.7696	29.1249	69	69	66	7151100000
Conserved protein	I6XDU8	25.7441	25.2832	28.5839	25.0923	27.0392	26.9581	25.8008	27.5195	27.9763	26.1931	26.3714	27.9514	25.2752	25.6059	27.8306	26.5177	25.3372	27.9179	25.2483	26.4256	26.4958	27.0619	26.5895	28.3715	5	5	5	3787200000
Possible conserved membrane protein	I6XEI0	27.5487	26.3415	28.1548	27.5116	26.96	27.0065	27.6462	28.4525	28.0894	27.9615	26.9527	28.3033	27.4245	26.6721	27.3856	28.1397	27.316	28.0871	27.001	27.2247	27.6589	28.4549	27.9194	28.1365	5	5	5	6097100000
Putative peptidoglycan hydrolase Rv2525c	I6XEI5	30.6994	30.0486	29.2471	28.4052	27.8551	26.3418	28.4377	28.281	26.9657	27.634	27.2308	NaN	27.6867	28.7467	27.9013	27.365	28.0753	29.2157	NaN	28.3644	28.7947	28.7558	28.8831	28.7622	8	8	8	9796400000
Conserved protein	I6XEK2	25.3962	24.487	26.3309	25.3981	24.8618	25.246	25.6836	26.1806	26.4761	25.9623	25.2458	26.6711	25.3626	25.0378	25.6342	26.0099	25.5584	26.1214	25.2234	25.4699	26.0235	26.331	25.9633	26.4942	8	8	8	1643900000
Endolytic murein transglycosylase	I6XEK6	25.4641	25.1096	24.8761	25.613	24.5017	25.5463	25.1335	24.7611	24.9442	25.5387	25.0422	25.1223	25.4423	25.0489	25.8822	25.2787	25.44	25.0901	25.2501	24.4827	25.1597	24.8163	24.4693	24.947	11	11	11	1183400000
Probable transmembrane protein	I6XER9	21.6018	24.754	25.2534	23.5258	24.7731	23.692	23.7042	24.6619	22.8234	24.7293	20.989	25.1318	27.6324	29.8432	29.5419	25.052	25.143	24.8084	NaN	24.612	23.8122	27.7034	27.1855	27.5014	7	7	7	3086100000
Possible methyltransferase (Methylase)	I6XES4	26.2692	26.0295	26.3238	26.2778	25.7254	25.6836	26.0108	25.9337	25.729	26.0562	26.2742	25.9111	28.6025	28.224	27.8683	26.4829	26.3314	26.4506	26.0529	25.9502	26.1099	26.7732	27.0026	27.2653	11	11	11	2946500000
Conserved hypothetical alanine rich protein	I6XF17	25.9228	25.6845	25.5716	25.8914	25.314	25.8588	26.1924	26.0491	25.6533	25.8556	25.9649	25.3924	25.9002	25.4701	25.7302	25.8753	25.7602	25.7695	26.064	25.7996	25.7147	25.9754	25.5426	25.5189	13	13	13	1670400000
TRK system potassium uptake protein CeoB	I6XF25	28.1725	28.7784	28.5739	28.1351	29.1811	28.0317	28.3005	30.1592	28.2173	28.5546	28.947	28.5936	28.3482	28.9353	27.9878	28.8258	29.8194	28.7561	28.1959	29.5293	28.3628	29.1291	29.2924	28.5646	19	19	19	12633000000
Conserved alanine and glycine and valine rich protein	I6XF31	27.0174	26.9567	27.0939	27.4366	26.6026	27.3743	27.0895	26.7826	27.0256	27.213	27.3051	26.7897	26.9555	26.9536	27.0279	27.1021	26.8804	27.1365	27.1868	27.1031	27.2936	26.2544	26.6078	26.7972	10	10	10	3939200000
Possible conserved transmembrane alanine and glycine rich protein	I6XF52	31.0223	30.4099	30.1183	30.6518	30.7036	30.4723	31.0404	29.0349	31.059	30.8057	30.0893	30.4591	30.5982	30.5443	30.4492	30.4129	29.7947	30.0836	30.7389	29.6239	30.3419	30.8725	30.6873	30.6557	28	28	28	43971000000
Conserved alanine and arginine rich protein	I6XF60	28.7329	27.9721	28.2469	28.7174	27.7565	28.4696	28.8228	27.548	28.0511	28.7195	27.9408	27.8905	28.8779	28.1043	28.4827	28.7415	27.9039	28.2516	28.7538	27.9021	28.3452	28.7768	27.679	28.0514	32	32	32	10111000000
Probable alanine rich hydrolase	I6XF92	27.1342	27.6769	27.6119	27.5165	27.7846	27.2552	27.4393	28.4261	27.2508	27.363	27.5545	27.3899	27.4188	27.6383	27.4481	27.3253	28.1715	27.6668	27.2202	28.144	27.6688	27.1658	27.6092	27.5871	13	13	13	6130300000
Probable lipoprotein LppU	I6XFA6	21.9483	24.2643	23.7815	21.3823	24.4877	23.2311	22.9512	24.401	NaN	22.5249	NaN	23.4488	22.3592	23.7975	23.0229	23.409	24.7027	23.9789	22.1016	24.9132	23.8799	23.8139	22.7126	23.047	3	3	3	362620000
Probable acyl-CoA dehydrogenase FadE21	I6XFA9	27.3684	26.9909	27.166	27.3247	26.7365	27.2513	27.5173	27.2897	26.8409	27.5337	27.2645	26.7772	27.7027	27.1295	27.1588	27.3903	26.9016	26.8677	27.5248	26.854	27.1547	26.8099	26.7079	26.746	15	15	15	4547200000
Probable membrane protein	I6XFB7	25.7465	24.6277	23.8459	25.0276	25.5672	23.7865	25.4393	26.6237	24.5984	25.4298	25.1267	23.8447	23.7428	24.2951	23.5645	25.3097	25.5288	25.6385	24.2687	25.6338	25.0207	24.4213	25.0423	24.3778	4	4	4	942210000
Uncharacterized protein	I6XFF7	23.9597	23.8111	24.342	23.536	24.4519	23.9983	24.1921	25.51	24.3242	24.8143	24.3312	24.3678	24.2994	24.3771	23.7862	24.6173	25.4199	24.9241	24.2674	24.9718	23.9316	25.2727	24.7876	24.8749	2	2	2	645400000
GCN5-related N-acetyltransferase	I6XFI7	24.1818	24.5216	24.0599	24.4179	24.2084	24.3012	NaN	24.9376	24.1094	NaN	24.5142	24.2474	24.2547	24.3697	24.2852	24.2426	25.0513	24.7985	24.3733	24.4103	24.35	24.007	24.3699	24.3223	6	6	6	592970000
Uncharacterized protein Rv3035	I6XFZ8	25.8222	25.2851	25.0135	25.6814	24.8378	25.6239	25.5401	24.8215	25.0007	25.6775	25.27	24.8634	25.7298	25.1828	25.5183	25.2619	25.1638	25.0302	25.3609	25.0966	25.4747	24.5603	24.8169	25.1757	11	11	11	1204400000
Probable transcriptional regulatory protein (Probably AsnC-family)	I6XG13	27.5222	27.6351	27.8607	28.1591	27.4281	27.4272	27.6446	28.3788	27.2619	27.6791	27.7866	27.7047	27.8186	27.357	26.8053	27.6736	28.2625	27.7705	27.8203	28.1033	27.4028	27.6264	27.8407	27.5421	11	11	11	5921600000
Conserved protein	I6XG43	26.5314	26.3281	26.2945	26.9929	25.7595	25.9968	26.5213	26.1441	26.0288	26.5436	26.4644	26.386	26.7982	25.9623	26.0235	26.5627	25.9084	26.6155	26.5283	26.0834	26.1553	25.6281	25.8828	26.2647	10	10	10	2517100000
Mce-family protein Mce4D	I6XHD6	25.6038	25.0563	25.0005	25.5914	24.7757	25.1093	25.3474	25.4145	24.5327	25.4804	25.3626	24.8669	25.3447	24.7676	24.9377	25.3114	25.1087	25.0943	25.1337	24.9678	25.0301	24.9236	24.9405	24.9051	8	8	8	1048000000
Probable hydratase	I6XHH5	26.7964	26.0441	26.132	27.0461	25.9566	25.8294	27.1353	25.9211	26.302	26.628	26.2922	26.3572	26.6804	26.2221	25.7762	26.3117	26.3782	26.5039	26.3146	26.2161	26.3075	25.7203	25.8894	26.0443	8	8	8	2547400000
Conserved protein	I6XHI0	23.7704	23.959	23.8155	23.2355	23.8421	NaN	23.6282	24.9047	23.0403	23.5596	NaN	24.0223	23.4551	23.7467	23.3859	23.9906	25.1843	23.8134	NaN	24.0876	23.0235	23.8853	24.243	23.8518	4	4	4	349990000
Steroid 3-ketoacyl-CoA thiolase	I6XHI4	27.5332	26.6438	26.6558	27.5953	26.2593	26.9812	27.3134	26.047	26.4667	27.343	26.8232	26.2061	27.1844	26.0718	26.7595	27.1128	26.3175	26.4858	27.1587	26.3528	26.7766	26.7329	26.1166	26.4838	13	13	13	3516200000
Probable acetyl-CoA acetyltransferase FadA6 (Acetoacetyl-CoA thiolase)	I6XHJ3	27.8656	27.5479	27.6335	28.0378	27.0045	27.8994	27.8028	27.7446	27.2933	27.8559	27.8182	26.9895	27.9685	27.2447	27.6918	27.8163	27.1667	27.4555	27.8595	27.4572	27.6937	27.0518	26.9958	27.2949	14	14	14	6423300000
Uncharacterized protein	I6XHX8	26.6996	26.3853	26.7154	26.7273	25.9708	26.2846	26.5316	25.9689	25.66	26.6348	26.3972	25.7897	25.9058	25.7801	26.0711	26.01	26.2174	26.2577	25.9991	26.0228	26.5069	25.2845	25.5853	26.0163	7	7	7	2226400000
Possible hydrolase	I6XHY3	24.2907	23.9955	24.1439	24.4856	NaN	23.9842	24.1739	NaN	23.8851	NaN	NaN	24.015	24.0688	NaN	23.253	24.217	24.1048	24.2464	24.4978	24.4026	24.0384	NaN	NaN	23.651	5	5	5	522220000
Conserved protein	I6XI06	23.9367	24.0206	22.7959	23.4334	23.7054	22.1572	23.0196	24.6889	22.8062	23.5788	24.0026	22.6972	22.6855	23.7133	22.5157	22.6564	23.9157	23.3728	22.2178	23.7821	23.1136	23.9457	23.9671	23.4438	2	2	2	354200000
Possible cobyric acid synthase CobQ2	I6XI14	27.0793	27.738	26.6784	26.767	27.6514	26.4882	27.6493	28.4203	26.1418	27.3305	27.6339	26.7715	26.5423	27.7874	26.3953	27.7702	28.6184	27.3583	26.7688	28.1302	27.0022	26.9822	27.531	26.8394	6	6	6	4630000000
Conserved protein	I6XI16	27.9029	28.8729	28.6035	28.0635	29.4807	28.0844	28.5635	30.0081	28.1123	28.7042	28.9767	28.6189	28.2953	28.9978	28.0073	29.2929	29.9385	28.8982	28.1836	29.6801	28.6718	29.4935	29.5118	28.9887	12	12	12	13551000000
Possible hydrolase	I6XU97	27.3293	26.5136	27.1313	27.551	26.5159	26.9864	27.1164	26.5387	26.4786	26.991	27.1463	26.4669	27.0483	26.4834	26.7793	26.9966	26.4752	26.764	27.1334	26.5593	27.03	26.4708	26.4656	26.66	10	10	10	4173800000
Probable oxidoreductase	I6XUD2	NaN	23.4774	23.9819	23.5541	24.8847	23.3365	24.0538	26.3825	24.0402	23.8867	24.589	24.0925	23.4564	24.3481	23.74	24.5284	25.1845	24.7819	23.4628	25.1336	24.508	24.8117	25.1238	24.3063	3	3	3	588660000
Probable membrane protein	I6XVZ6	28.4958	28.2804	28.3337	28.8685	28.4765	28.3324	28.7252	29.2512	28.1483	28.7063	28.6508	28.3122	28.9331	28.8545	28.3157	28.5338	29.2016	28.6097	28.6657	29.0954	28.445	28.2338	28.7249	28.3758	15	15	15	12254000000
GCN5-related N-acetyltransferase	I6XW38	30.2206	29.7486	30.201	30.6227	29.6914	29.7338	30.1007	29.9595	29.7167	30.1795	30.3486	29.9905	30.3587	30.1951	29.6019	30.2342	30.6709	29.9613	30.1229	30.4132	30.0961	29.5074	30.0246	29.7896	19	19	19	32640000000
Adenylosuccinate lyase	I6XWA1	28.603	28.1497	28.5273	28.7019	27.9256	28.8464	28.637	28.2046	28.3256	28.6886	28.4894	28.0386	28.9349	28.2826	28.5515	28.737	28.242	28.2406	28.7655	28.2208	28.4141	28.5296	27.9353	28.0515	28	28	28	10800000000
Uncharacterized protein	I6XWB9	26.7971	25.6622	26.623	26.7873	NaN	NaN	27.2654	NaN	NaN	26.7944	NaN	NaN	25.6719	NaN	NaN	26.0241	NaN	27.4326	NaN	25.8853	26.9742	26.5042	26.6234	26.48	2	2	2	2572000000
Uncharacterized protein	I6XWF9	28.2092	27.551	29.1069	28.4043	28.0771	27.929	28.7145	28.646	29.5029	28.6536	27.7065	29.3208	27.968	27.1899	27.067	28.4332	27.6685	28.6476	28.0014	27.6525	29.1887	29.1314	27.7788	28.8976	2	2	2	10435000000
Probable molybdenum cofactor biosynthesis protein D 2 MoaD2 (Molybdopterin converting factor small subunit) (Molybdopterin [MPT] converting factor, subunit 1)	I6XWG2	NaN	24.0825	23.6134	NaN	24.5331	22.9931	NaN	25.338	23.6113	23.6121	24.0968	24.0108	23.3476	23.4461	23.2792	24.0413	23.9637	24.2885	NaN	24.4325	NaN	23.5927	24.3487	23.8034	2	2	2	376800000
Possible lipid carrier protein or keto acyl-CoA thiolase	I6XWJ8	26.664	26.1478	25.9135	26.8132	25.7825	26.3788	26.7735	26.4492	26.1296	26.5274	26.4126	25.9722	26.537	25.9883	26.41	26.4168	26.0602	26.2439	26.6795	26.1933	26.4592	26.0216	26.0666	26.3418	11	11	11	2575900000
Uncharacterized protein	I6XWK6	25.0536	25.4776	25.6077	25.712	24.5842	25.0519	25.0961	24.4689	24.8052	24.7692	25.1811	24.7719	24.4728	24.5179	24.7368	24.1836	25.0083	25.104	24.5331	24.9614	25.6075	23.9503	24.3283	24.6162	12	12	12	983760000
Conserved protein	I6XY36	27.6873	27.9584	26.1646	27.5078	27.1872	23.8207	27.4706	26.4791	24.9463	27.5769	28.0095	25.096	27.5751	26.4219	24.8758	27.542	27.2037	25.6062	27.2252	26.6352	25.6313	27.1361	26.1482	25.0362	4	4	4	3619900000
Probable conserved lipoprotein DsbF	I6XYM2	NaN	NaN	23.7806	NaN	24.8629	23.8114	25.0398	25.7267	22.5278	25.0216	24.671	24.0649	23.3586	24.0761	23.4214	25.1324	25.1419	24.6601	24.1381	25.0088	24.4445	25.2834	24.4522	24.3615	3	3	3	599520000
Peptide synthetase MbtE (Peptide synthase)	I6Y0L1	26.8034	28.5861	28.945	27.5008	28.4781	27.297	26.0489	25.8399	27.4712	26.9786	28.6618	29.1452	28.3125	30.3444	29.0083	24.9851	28.297	26.99	23.0442	26.2198	26.4216	27.3351	28.7251	29.341	56	56	56	7753000000
Dihydrofolate synthase/folylpolyglutamate synthase	I6Y0R5	28.0096	27.7411	28.1994	28.1494	27.3189	28.3194	28.2166	27.8813	27.6136	28.1463	28.13	27.7708	28.0415	27.5146	27.6492	28.2052	27.7512	27.6911	28.3232	27.6688	28.0528	27.9412	27.325	27.52	19	19	19	7605200000
Possible acyl-CoA dehydrogenase FadE19 (MMGC)	I6Y0W5	27.2691	26.8727	27.187	27.5516	26.5356	27.5104	27.1838	26.8802	27.0475	27.3633	27.1228	26.798	27.4144	26.8332	27.283	27.1716	26.8693	27.0731	27.209	26.872	27.3721	26.7087	26.3791	26.9072	15	15	15	4395700000
Conserved protein	I6Y0X6	27.5536	27.2859	27.6081	27.2124	26.7537	27.5171	27.606	26.8112	27.1028	27.1767	27.2085	26.9522	27.3556	27.1153	27.1827	27.1156	26.863	26.9727	27.3605	26.987	27.1018	27.6371	26.7085	26.9953	15	15	15	4392600000
Probable shikimate 5-dehydrogenase AroE (5-dehydroshikimate reductase)	I6Y120	24.453	25.1654	24.1589	25.0849	25.3003	24.4006	24.925	25.1897	24.7278	25.0506	25.4791	24.8665	25.1646	25.5076	24.4084	24.9373	25.8405	25.2708	24.7897	25.717	24.8963	24.8444	25.1761	24.8399	5	5	5	926970000
Uncharacterized protein	I6Y1G3	24.8968	24.7055	24.1907	25.5534	23.9445	24.5225	25.0161	24.7193	24.2973	24.8682	24.809	24.2861	24.4648	24.3802	24.3851	24.6217	23.9799	24.2631	24.9058	24.472	24.3796	23.6775	24.1437	24.4843	6	6	6	723380000
Uncharacterized protein	I6Y1G8	26.3442	26.5281	26.7075	26.7881	27.1432	26.185	26.5882	27.4935	26.1629	26.5184	26.4703	26.8295	26.5969	27.1852	26.2264	26.6179	27.7337	26.9226	26.733	27.5936	26.6315	26.3029	26.9563	26.6686	10	10	10	3197000000
Probable conserved integral membrane alanine and valine and leucine rich protein	I6Y1H7	25.8557	25.8959	25.8448	25.8829	25.163	25.9358	25.7143	24.5418	25.6383	25.3347	25.7813	25.6814	25.7817	25.6607	25.5957	25.7474	25.1527	24.9694	25.8848	25.0439	25.6014	26.1343	25.1445	25.5967	11	11	11	1466800000
Conserved hypothetical alanine rich protein	I6Y1I1	24.3047	24.3615	24.3667	24.5049	24.7191	23.6745	24.4886	25.6387	24.079	25.1665	24.2074	24.3421	24.3896	24.6683	24.3379	24.7838	25.4904	24.6832	23.5772	24.6192	24.1627	25.0699	25.4307	25.1444	5	5	5	712670000
Possible conserved secreted alanine rich protein	I6Y1I5	26.9675	26.7903	26.6915	26.7099	27.0035	26.1918	26.7729	27.2083	26.2777	26.9274	26.8961	26.579	26.6657	26.6443	26.7724	26.6866	27.2815	27.2003	26.5856	27.1288	26.5654	26.5742	26.9313	27.1351	6	6	6	3236500000
Conserved protein	I6Y1P2	25.9889	26.9095	27.1224	25.9557	27.4601	26.3352	26.687	28.5972	26.6366	26.6738	27.0653	27.0213	26.5891	27.4963	26.5148	27.3271	28.0719	27.2598	26.0398	27.8589	26.9369	27.6413	27.5143	26.8727	7	7	7	3887800000
Probable transcriptional repressor SirR	I6Y1Q2	26.8474	26.775	26.8142	27.2238	27.2853	26.2936	27.0321	27.721	26.7098	26.8242	26.9854	27.0213	26.9673	27.2829	26.3553	27.0129	27.8991	27.0963	26.9779	27.9362	26.6189	26.4799	27.3072	26.8174	14	14	14	3792100000
Conserved alanine rich protein	I6Y1V1	23.8419	24.93	25.1574	23.9539	25.9535	24.0214	25.0026	26.5289	25.3522	25.2974	25.5807	25.5804	23.5838	25.219	24.3982	25.7155	26.0317	25.6732	24.7695	26.0441	25.3134	25.5411	26.2452	26.2616	6	6	6	1248700000
Probable cob(I)alamin adenosyltransferase CobO (Corrinoid adenosyltransferase) (Corrinoid adotransferase activity)	I6Y1V6	23.83	23.7215	23.767	22.15	24.425	NaN	23.7295	25.2979	22.9352	24.047	23.7984	23.774	23.8012	24.2476	23.0336	24.4	24.2268	24.4831	NaN	25.0637	23.5525	23.8281	24.6573	24.0172	7	7	7	414030000
Probable short-chain type dehydrogenase/reductase	I6Y1W3	25.6326	25.5583	25.7928	26.3953	25.796	25.8928	25.7959	24.9402	25.4876	25.6318	25.95	25.0776	26.1199	25.9613	26.2655	26.0831	25.8637	25.237	26.3035	24.9432	25.9741	25.4798	25.3395	26.2338	4	4	4	1717500000
Probable penicillin-binding protein DacB2 (D-alanyl-D-alanine carboxypeptidase) (DD-peptidase) (DD-carboxypeptidase) (PBP) (DD-transpeptidase) (Serine-type D-ala-D-ala carboxypeptidase) (D-amino acid...	I6Y204	27.2361	26.1077	26.4888	26.4867	25.2343	25.4166	25.6571	24.9903	24.1708	26.27	25.8651	25.1189	22.9295	NaN	NaN	24.1588	24.4364	25.0314	24.532	24.2945	24.291	NaN	NaN	NaN	6	6	6	1340100000
Probable multifunctional mycocerosic acid synthase membrane-associated Mas	I6Y231	29.9874	31.692	30.3917	30.3962	31.5129	30.5828	29.1379	29.3297	31.1857	29.5442	30.9394	30.9958	28.9758	31.0594	31.614	29.2845	30.2089	30.6993	29.4766	30.0301	30.7603	29.5102	31.5116	31.659	94	94	87	46898000000
Conserved protein	I6Y242	26.5586	26.3892	26.1082	26.5358	26.7419	25.9222	26.2922	27.0215	26.3465	26.494	26.3043	26.4296	26.5235	26.8167	25.8374	26.6655	27.4672	26.8509	26.1529	27.2903	26.4771	26.0502	26.8073	26.4515	10	9	9	2762700000
Possible 2-hydroxyhepta-2,4-diene-1,7-dioate isomerase (HHDD isomerase)	I6Y276	28.902	28.1533	28.3925	29.3116	27.9207	28.3849	28.7795	28.1339	28.1051	28.9232	28.3316	28.199	29.1135	28.287	27.9135	28.8619	28.7215	28.4626	28.6223	28.485	28.6539	28.2977	27.9708	28.3791	9	9	9	11116000000
Probable conserved lipoprotein LppZ	I6Y293	28.2159	28.2476	28.5997	28.6498	27.6162	28.8146	28.4801	28.3005	28.153	28.6799	28.4315	27.9785	28.731	28.3666	28.7224	28.4712	28.0882	28.1564	28.5212	28.1406	28.5882	27.778	27.8829	28.2244	14	14	14	10105000000
Probable lipoprotein LpqA	I6Y2A3	NaN	23.4857	NaN	23.9649	23.7712	NaN	22.8679	24.6353	22.6911	NaN	23.6342	22.9649	23.4656	24.1898	23.1866	23.3873	24.44	23.4202	22.4364	24.358	22.888	24.1116	24.1154	23.0244	4	4	4	311650000
Probable monooxygenase	I6Y2E2	26.987	27.4724	27.4233	25.9602	26.5315	26.3236	26.3085	25.7235	25.8659	26.5882	27.4943	26.4804	27.6975	27.0476	27.1269	25.3022	25.9343	25.3736	25.7627	25.7883	25.3764	27.5923	26.1416	26.4967	24	24	23	3017300000
Probable phosphoglucomutase PgmA (Glucose phosphomutase) (PGM)	I6Y2G3	27.9519	27.6962	27.841	27.7515	27.5037	28.3379	28.2939	27.5336	27.828	27.8252	28.0819	27.7017	28.3539	27.5791	28.0038	28.2572	27.607	27.81	28.3519	27.6766	27.9516	28.6675	27.4653	27.7786	24	24	24	7856500000
Probable conserved integral membrane protein	I6Y2I9	25.5285	25.4023	25.4133	26.1553	25.4662	25.5744	25.6759	26.3763	25.8219	25.5006	25.6744	26.3717	25.6629	25.4202	25.3588	25.9465	26.5016	25.9537	26.2755	26.3598	25.7734	25.1107	26.192	25.3917	7	7	7	1647000000
Double hotdog hydratase	I6Y340	27.0554	26.5182	26.537	27.3585	26.2088	26.6081	26.7782	25.8745	26.2366	26.8614	27.033	NaN	26.9631	26.2247	26.6375	27.041	26.5084	26.7656	26.7049	26.3774	26.6502	26.0706	26.3218	26.4598	12	12	12	3010700000
Lipoprotein LprN	I6Y3P1	27.0495	26.3583	26.4771	27.155	26.1675	26.5915	26.7801	26.0144	25.9978	26.724	26.5204	25.8731	26.6919	26.0283	26.4609	26.0893	26.097	25.9963	26.5465	26.1238	26.5719	25.8363	25.8918	25.9482	12	12	12	2877500000
Acyl-CoA dehydrogenase FadE27	I6Y3Q0	25.6754	24.9009	25.4311	26.1679	25.2769	25.6121	25.782	24.6624	24.9208	25.7798	25.2508	25.3546	25.8075	24.9694	25.71	25.6963	25.2908	25.0425	25.5248	25.1337	25.1277	25.1786	24.5651	25.0052	15	15	15	1358400000
Conserved protein	I6Y3Q7	24.2647	24.0676	24.6009	25.3144	23.7535	24.0269	24.0838	25.0919	NaN	NaN	24.3625	24.4841	23.2034	23.2013	23.8814	24.0485	NaN	24.9965	24.0413	24.829	24.1124	NaN	NaN	23.8367	7	7	7	492870000
Possible oxidoreductase	I6Y3S9	NaN	25.4805	25.5094	25.5196	24.9007	22.4991	24.5464	25.3743	NaN	24.572	NaN	24.9804	25.6582	25.3956	25.0203	24.5592	26.5543	25.6319	24.9006	25.4548	25.3449	24.4153	25.312	24.6598	4	4	4	1024700000
Probable enoyl-CoA hydratase EchA20 (Enoyl hydrase) (Unsaturated acyl-CoA hydratase) (Crotonase)	I6Y3U6	23.1883	23.6751	23.542	23.7713	23.8316	23.5034	23.7246	24.0471	23.5323	23.4215	23.466	NaN	24.7367	NaN	NaN	24.8894	25.3171	23.4925	23.7835	25.2846	23.6439	23.9462	NaN	23.5183	5	5	5	450660000
Possible conserved transmembrane protein	I6Y3V3	26.0142	25.3136	25.7985	26.3532	24.9834	26.0965	25.9909	25.23	25.7292	25.744	25.7722	25.5404	26.3592	25.6329	25.9435	26.1033	25.3762	25.7811	26.1501	25.2907	25.9562	25.7789	25.2979	25.6049	18	18	18	1732400000
Probable acyl-CoA dehydrogenase FadE30	I6Y3V5	25.5454	24.8388	25.0213	25.7084	24.5507	25.3804	25.5252	24.8122	24.971	25.1588	25.3451	24.7529	25.7788	24.9434	24.9701	25.3552	25.0845	24.6555	25.5536	24.9027	25.1725	25.2508	24.5452	24.8276	10	10	10	1126300000
Uncharacterized protein	I6Y469	23.8858	24.2379	24.3104	23.6325	24.3325	NaN	24.4068	24.9606	23.7933	24.1366	24.2344	23.6387	23.8566	NaN	NaN	24.4527	24.869	24.0521	22.0157	24.6041	23.983	24.4015	24.2511	NaN	3	3	3	434230000
Probable dipeptide-transport ATP-binding protein ABC transporter DppD	I6Y482	24.4717	23.9694	24.0996	24.1775	23.7021	24.5135	24.6569	23.3347	24.3489	24.3897	24.449	24.1168	24.4506	24.2528	24.0417	24.7278	24.0499	24.0234	24.9744	23.8625	24.175	24.675	24.526	23.9442	8	8	8	594160000
Probable anion transporter ATPase	I6Y498	29.1039	28.8138	29.0429	29.3444	28.4063	29.3139	29.0675	28.8571	28.6955	29.0846	29.1886	28.6362	29.1703	28.6066	28.9466	28.9982	28.699	28.618	29.2	28.7046	28.8806	28.5056	28.2842	28.6532	23	23	23	14848000000
Possible glyoxalase II (Hydroxyacylglutathione hydrolase) (GLX II)	I6Y4A5	26.5779	26.0706	26.1452	27.0558	26.2828	26.1593	27.0908	27.0082	25.7864	26.6615	25.8936	26.5525	26.812	25.8981	25.5062	26.6019	26.6851	26.1958	26.6742	26.8085	26.0253	26.2682	26.2723	25.9834	9	9	9	2646500000
Possible ligase	I6Y4C7	26.1612	25.6044	25.6317	26.4135	24.7473	25.9992	26.3631	24.975	25.2507	26.0311	25.5959	25.0702	26.0549	25.0543	25.2947	25.8407	25.1585	25.121	25.8291	25.2829	25.5416	25.0453	24.7461	25.0997	8	8	8	1747900000
N-acetylmuramoyl-L-alanine amidase Rv3717	I6Y4D2	27.1998	26.3631	26.0234	24.5814	24.9643	23.6505	25.5432	24.9817	25.0708	25.0355	25.08	24.2745	23.9882	26.031	25.7888	25.1157	25.674	26.1404	24.6691	25.4969	25.8557	25.0337	26.4646	25.3656	10	10	10	1291500000
Probable enoyl-CoA hydratase EchA5 (Enoyl hydrase) (Unsaturated acyl-CoA hydratase) (Crotonase)	I6Y4E8	28.4903	28.2085	28.2486	29.0103	28.1863	28.1141	28.5876	28.7112	28.1813	28.5965	28.5207	28.1888	28.8707	28.4672	28.1993	28.4158	28.911	28.5235	28.466	28.9916	28.2417	27.828	28.481	28.5314	14	14	14	11364000000
Uncharacterized protein	I6Y4G1	24.9503	24.7647	25.2071	25.6557	24.7601	25.6874	24.977	24.5386	25.1534	25.0115	24.8544	24.3834	25.4974	24.9904	25.3972	25.0232	24.5541	25.0312	25.3088	24.6107	25.3203	24.3601	24.1469	24.3396	9	9	9	1078700000
Possible D-xylulose kinase XylB (Xylulokinase) (Xylulose kinase)	I6Y4K0	25.766	25.5934	25.5432	25.9316	25.3133	25.8287	25.7596	25.9158	25.1649	25.9884	25.7623	24.9385	25.1359	24.9237	25.2047	25.2257	25.2135	25.0527	25.6502	25.1121	25.7187	25.1887	24.5506	24.904	14	14	14	1405700000
Probable acyl-CoA dehydrogenase FadE9	I6Y4R2	25.695	25.034	25.2003	25.7815	24.5918	25.6838	25.2317	25.413	25.3843	25.6883	25.3345	25.0685	25.6367	25.0138	25.0981	25.9243	24.9139	24.9986	25.7442	25.3071	25.2035	25.139	24.735	25.0661	13	13	13	1343000000
Possible 4-carboxymuconolactone decarboxylase (CMD)	I6Y4S7	22.6417	24.3405	23.2336	NaN	23.2737	23.2118	20.9504	23.7311	22.8724	23.0494	22.7894	23.8642	22.8989	23.3427	NaN	NaN	25.0169	22.6579	NaN	23.9354	NaN	NaN	24.5018	24.0043	3	3	3	299540000
Probable oxidoreductase	I6Y4U4	26.9858	27.1005	27.0171	26.8617	26.968	27.3939	27.1949	26.1164	27.1812	27.0074	27.3778	27.0273	27.545	27.2412	27.5726	27.488	27.0354	27.1676	27.7388	26.8375	27.2854	27.9106	27.0183	27.1097	20	20	20	4582600000
Conserved protein	I6Y4U9	26.1669	25.6021	25.85	25.8556	24.8743	25.7304	25.5425	25.4585	26.0395	25.8737	26.2902	25.3045	25.301	25.134	25.295	25.8211	25.549	25.6244	25.5752	25.4951	25.9811	24.8547	25.1821	25.3782	7	7	7	1617300000
Uncharacterized protein	I6Y4V2	NaN	23.7874	23.3022	NaN	23.6182	NaN	NaN	25.2937	23.0053	23.5174	23.4293	23.4487	22.9101	23.6472	22.8944	23.6896	25.3929	23.5715	NaN	24.682	NaN	23.5547	24.7107	23.5896	3	3	3	312140000
Phosphoribosylformylglycinamidine cyclo-ligase	I6Y4V6	28.447	28.2109	28.3302	28.8145	27.862	28.6689	28.5027	28.3647	28.4482	28.4454	28.6475	28.0957	28.5069	28.1584	28.5209	28.4948	28.0898	28.2131	28.579	28.2914	28.328	27.8894	27.9214	28.1847	17	17	17	10444000000
Possible fatty-acid-CoA ligase FadD16 (Fatty-acid-CoA synthetase) (Fatty-acid-CoA synthase)	I6Y4Z4	25.1704	25.2408	25.1659	NaN	25.2717	22.5729	24.2156	26.7027	24.3001	24.2869	24.2817	24.5104	NaN	25.8239	24.2395	NaN	25.8107	25.433	23.7345	25.8706	24.2966	26.2442	26.1062	25.0542	5	5	5	858610000
Uncharacterized protein	I6Y4Z9	24.9829	24.1887	24.2025	22.8511	25.0035	24.1788	23.2857	25.7183	24.11	24.0866	26.1652	24.0376	23.692	25.0311	24.3242	23.8544	25.5222	24.7199	22.5779	25.4867	23.5393	24.6351	26.6879	25.6385	7	7	7	761900000
Dioxygenase	I6Y551	25.8019	25.5004	25.9509	26.09	26.0543	26.4267	26.323	25.4148	26.2062	25.9108	25.8128	25.8525	26.2101	25.6723	26.3071	26.5252	25.7902	26.0834	26.4814	25.8417	26.1963	26.7827	25.6007	26.0764	13	13	13	2076900000
Conserved protein	I6Y6S3	25.1029	25.2807	25.2189	25.7854	25.5175	24.5587	25.4083	26.7442	24.8478	25.6585	25.1052	25.0704	25.2419	25.7165	24.7271	25.5082	26.0349	25.3513	24.561	25.6972	24.9814	25.7146	25.3871	25.2335	7	7	7	1176000000
Probable 3-oxoacyl-[acyl-carrier protein] reductase FabG4 (3-ketoacyl-acyl carrier protein reductase)	I6Y778	32.6082	32.5124	32.6339	32.8929	32.1002	32.9715	32.6472	32.3976	32.5176	32.7334	32.8136	32.2969	33.1061	32.5187	32.7693	32.7864	32.3135	32.2184	32.8724	32.3401	32.4896	32.443	32.2274	32.3919	35	35	35	195900000000
Probable acyl-CoA ligase FadD31 (Acyl-CoA synthetase) (Acyl-CoA synthase)	I6Y7V6	31.7727	31.3653	31.4976	31.6498	31.8116	32.1508	32.0668	29.9746	32.1414	31.6966	31.1074	31.6275	32.0219	31.6965	31.556	31.8558	30.8115	30.8135	32.193	30.6903	30.8917	32.3589	31.8579	31.1509	35	35	35	95972000000
Uncharacterized protein	I6Y897	28.2748	29.0694	28.1978	28.824	29.2846	28.8744	28.4914	27.726	29.2786	28.3596	28.6574	28.7729	27.3726	28.4653	28.9228	28.2785	28.2405	28.5531	28.4272	28.3277	28.7414	28.1771	29.2962	29.0022	40	40	40	11630000000
Probable enoyl-CoA hydratase EchA3 (Enoyl hydrase) (Unsaturated acyl-CoA hydratase) (Crotonase)	I6Y8B5	29.7433	30.3459	30.519	29.8245	31.184	29.9446	29.9879	31.7591	30.3239	30.2184	30.7512	30.6251	30.2632	31.0929	29.9521	30.5644	31.365	30.72	29.7025	31.5453	30.3343	30.8495	31.1303	30.4896	15	15	15	47368000000
Possible enoyl-CoA hydratase EchA4 (Enoyl hydrase) (Unsaturated acyl-CoA hydratase) (Crotonase)	I6Y8F2	25.3143	25.1704	25.0303	25.8858	25.1592	25.5112	25.4455	25.5455	25.0522	25.4795	25.6229	24.9719	25.574	25.1932	25.6737	25.1227	24.7125	25.2483	25.2636	25.0728	25.1595	24.6208	24.9443	25.1707	9	9	9	1206200000
HTH-type transcriptional regulator MmpR5	I6Y8F7	23.6475	24.5419	23.6714	22.5785	24.5165	23.3542	24.1777	25.2533	22.9834	23.5993	23.2265	24.1061	23.8574	24.7511	23.4326	24.8341	25.3664	24.6214	23.2908	25.4275	24.2964	24.3217	24.9554	24.2586	6	6	6	534330000
Conserved protein	I6Y8I5	26.1802	25.8427	26.0631	26.8757	25.8004	26.4169	26.5976	26.0168	25.9949	26.425	26.5721	25.7944	26.5796	25.823	26.0359	26.2654	25.8199	25.9703	26.4732	26.0564	26.3057	25.9269	25.652	26.1353	8	8	8	2180400000
Possible transcriptional regulatory protein	I6Y8K3	23.8707	24.8996	24.896	23.6383	24.8133	23.7742	24.0641	25.4205	23.5012	24.2528	24.9606	24.2696	24.279	25.4639	23.712	24.5932	25.5502	24.5673	23.5571	25.6589	24.276	24.7743	24.8931	24.5429	6	6	6	651900000
Probable conserved exported protein	I6Y8R4	24.8133	24.6539	23.7881	23.9432	24.556	22.6079	24.1451	24.9023	23.6176	24.8199	24.1663	22.8603	24.0951	24.3786	23.6497	NaN	24.4882	24.786	22.962	24.9047	24.2741	22.9905	23.5293	23.4035	2	2	2	566270000
Phosphoribosylformylglycinamidine synthase subunit PurS	I6Y8S6	26.6106	26.0558	27.1326	26.319	27.253	25.951	27.1421	27.9714	27.7452	26.9141	26.3449	27.4878	26.8163	26.5831	26.6305	27.4953	26.8761	26.9748	26.8339	27.0586	26.6501	27.95	27.6545	27.4809	2	2	2	3807000000
Uncharacterized protein	I6Y8U3	24.3185	24.6135	24.6944	NaN	25.3717	23.902	24.7033	25.5712	24.6735	25.3253	24.6146	25.1757	25.0914	25.3045	24.3574	25.2532	25.6681	25.4281	NaN	25.4166	24.767	25.9236	24.8092	25.1854	7	7	7	895360000
Probable fatty-acid-CoA racemase Far	I6Y8Y0	24.3259	23.4401	23.7659	24.4296	NaN	23.9518	24.2137	22.7526	22.959	24.2183	23.5674	23.0532	24.0868	23.393	23.8529	23.6338	23.5246	NaN	23.6974	NaN	23.9051	23.3677	22.8653	23.6008	2	2	2	387660000
Probable molybdopterin biosynthesis Mog protein	I6Y8Y8	26.0338	25.7673	25.2103	25.727	26.3045	25.2908	26.3711	27.5736	25.5503	26.0995	25.8923	25.8067	25.8937	26.205	25.1296	26.43	26.843	25.8268	25.9618	26.632	25.3667	26.855	26.3662	25.5921	4	4	4	1954400000
Possible conserved integral membrane protein	I6Y8Z3	22.9609	24.0947	23.4586	23.5615	24.0783	23.5541	23.4756	24.5353	23.7483	23.2521	23.9767	23.8289	24.1045	24.47	23.8846	23.6783	24.2703	24.1411	23.5429	24.189	23.5244	24.2176	24.4224	23.9896	3	3	3	452940000
Conserved protein	I6Y946	29.2068	28.8665	29.0582	29.6895	28.7091	28.7306	29.3615	29.2752	28.5815	29.3788	29.053	28.7379	29.3495	28.7952	28.7454	29.315	29.5001	29.3506	29.2609	29.3312	29.188	28.5569	28.7334	28.9895	15	15	15	17079000000
Conserved protein	I6Y9E8	26.4078	25.7839	25.5478	26.1332	26.4698	25.8315	25.5381	26.6266	26.1651	25.4894	25.898	26.1385	26.5277	25.7165	25.7	25.9679	27.1282	26.632	NaN	25.9608	26.2627	26.2428	26.8174	26.7249	4	4	4	1944700000
Possible oxidase regulatory-related protein	I6Y9H2	23.7513	24.3129	24.7345	23.9321	23.3423	23.2304	23.3397	25.1511	23.9792	23.8213	23.9904	24.0908	23.8814	24.493	24.4286	23.9305	25.204	24.5777	23.3108	24.9252	24.314	24.8163	25.4191	24.5027	4	4	4	587180000
Probable short-chain type dehydrogenase/reductase	I6Y9I3	29.59	29.3475	29.4735	30.018	29.07	29.2718	29.6397	29.3906	29.285	29.6481	29.904	29.572	29.8089	29.3065	29.0558	29.6148	29.1865	29.6916	29.6531	29.311	29.4363	28.9417	29.1633	29.4514	22	22	22	21557000000
L,D-transpeptidase 2	I6Y9J2	26.4087	25.9817	26.1778	26.3596	26.1243	26.1796	26.3447	26.657	26.0057	26.2888	26.3049	26.1865	26.1989	26.144	25.6611	26.5976	26.6167	26.0761	26.1594	26.3348	26.2337	26.2676	26.265	26.2842	8	8	8	2363300000
Probable restriction system protein Mrr	I6Y9K2	28.2246	27.8177	28.2364	28.2604	26.9254	27.9714	27.7568	27.5598	27.113	27.9753	27.9509	27.4615	27.7044	27.2096	27.5506	27.7446	27.18	27.3777	27.6883	27.3555	27.832	26.875	26.858	27.2823	18	18	18	6234100000
2-methylcitrate synthase	I6Y9Q3	24.0595	23.7846	24.3988	25.0252	24.6811	26.3291	24.4357	25.2172	25.408	24.8708	25.6271	25.3756	26.8176	26.1914	25.735	26.23	24.8658	24.1969	25.8942	24.7165	24.5665	25.7839	25.0994	25.0261	8	8	8	1313400000
Peptide-methionine (R)-S-oxide reductase	I6YA00	26.2709	26.5304	26.7647	25.9163	27.5323	25.9346	26.3885	27.9412	26.6542	26.5442	26.8258	26.8283	25.7545	26.4414	25.5263	26.9866	27.3167	26.934	26.0449	27.332	26.8221	27.0244	26.8463	26.5406	9	9	9	3075000000
Probable enoyl-CoA hydratase EchA15 (Enoyl hydrase) (Unsaturated acyl-CoA hydratase) (Crotonase)	I6YA03	27.9293	27.9614	27.611	28.3023	27.4548	27.3971	27.9108	27.5457	27.2252	27.9827	27.8262	27.5746	27.9442	27.4684	27.2261	27.7434	27.9736	27.4888	27.8838	27.6554	27.6596	27.1424	27.1735	27.4695	8	8	8	6205500000
Uncharacterized protein	I6YA17	30.0922	31.0351	30.5037	29.2814	30.5096	29.3685	29.7651	31.478	29.7031	29.9456	30.4242	30.2665	28.9501	30.7642	29.5453	29.0137	31.5821	30.5496	29.0209	31.0599	30.4293	30.4075	31.2389	30.3635	9	9	9	37303000000
Conserved protein	I6YA21	23.4435	24.1366	24.6172	22.5475	24.5871	23.9465	23.459	25.453	23.08	23.3471	23.6854	24.3307	22.9493	24.2055	22.7648	23.7372	25.3414	24.3659	NaN	25.4236	24.0246	24.4813	25.4478	23.7442	6	6	6	472020000
Conserved alanine and leucine rich protein	I6YA29	28.1041	27.3665	27.7899	28.7069	26.7788	27.8156	28.2182	27.4645	27.0401	28.1032	27.5325	27.1846	27.7621	26.8242	27.5026	27.9163	27.2214	27.6292	27.8409	27.2899	27.9072	26.8317	26.8627	27.322	12	12	12	6279200000
Possible conserved transmembrane alanine rich protein	I6YA50	27.6891	28.3892	28.8719	28.041	27.7332	27.6939	27.6458	28.1536	27.7092	27.0994	27.8306	28.2153	27.5923	27.3409	28.1507	27.5946	28.3973	28.5709	27.6647	28.4289	28.0879	27.7151	28.6791	28.2769	6	6	6	6498000000
Probable conserved transmembrane protein	I6YA75	24.2078	24.4686	24.9238	24.0874	24.8738	24.0823	23.9293	25.926	23.8446	24.2152	23.5165	24.5776	23.206	24.0349	23.4368	24.3734	25.2887	24.4813	23.207	25.2284	24.3527	24.5992	24.9632	24.3231	5	5	5	621630000
Probable conserved transmembrane alanine rich protein	I6YAE2	24.5821	25.1936	25.6619	22.6281	25.8993	24.9225	24.6428	26.5888	24.8024	24.3756	25.3864	25.1996	25.2415	25.9239	24.8303	24.2473	26.5923	25.6786	24.2048	26.5739	25.025	24.8544	25.9537	25.2487	6	6	6	1070700000
Possible alanine rich dehydrogenase	I6YAU3	23.2829	22.8612	22.7817	23.0167	NaN	22.9	22.2955	NaN	22.5343	22.5609	22.866	NaN	22.1482	NaN	NaN	22.444	NaN	22.4544	23.0591	NaN	22.8191	NaN	NaN	22.7303	5	5	5	184740000
Uncharacterized protein	I6YAV3	25.4507	25.1004	25.6626	25.38	24.6886	24.2491	24.7595	25.099	24.7286	24.9768	24.9272	24.8367	24.3244	24.2683	24.5121	24.7494	25.0768	24.8693	24.7516	25.38	24.9514	24.5175	24.3065	24.9153	6	6	6	905040000
Uncharacterized protein	I6YAW3	27.1309	26.7951	27.1331	27.524	26.5539	27.501	27.0622	27.0878	26.8471	27.1008	27.1335	26.9015	27.406	26.6403	26.9777	27.1872	26.5146	26.8226	27.1068	26.769	27.0855	26.6096	26.5986	26.5896	14	14	14	4140300000
Uncharacterized protein	I6YAY5	24.4398	25.3946	25.5182	24.4966	26.1448	25.0301	25.21	26.6983	24.7939	25.4219	26.2204	24.9856	26.0271	26.646	25.0127	26.7777	26.3468	25.2822	25.3151	25.9918	25.4512	26.7352	25.8518	25.4466	5	5	5	1541800000
Conserved protein	I6YAZ1	28.9283	28.4503	28.1274	27.2521	26.0263	26.5074	26.1221	26.0445	25.6205	27.858	27.6582	26.8134	26.9069	26.5787	27.034	25.3577	25.9348	25.7691	25.8398	26.0547	26.3148	25.6276	26.2197	26.5546	14	14	14	3835300000
Probable short chain alcohol dehydrogenase/reductase	I6YB11	26.6636	26.7876	26.9726	27.1851	26.2243	26.5642	26.5149	26.5659	26.7137	26.6355	26.9538	26.645	27.0562	26.7112	26.4689	26.669	26.7347	26.8153	26.9556	26.4891	26.4618	26.4373	26.327	26.5995	17	17	17	3179300000
Conserved protein	I6YB49	27.8034	27.7296	27.6994	27.489	27.632	28.193	28.1728	26.8341	27.9364	27.7155	27.7283	27.4657	28.1533	27.4632	27.8135	27.9649	27.4689	27.3313	28.2083	27.4521	27.6623	28.5084	27.474	27.4575	25	25	25	6655200000
Uncharacterized protein	I6YB54	23.2949	22.9269	22.7103	23.8937	NaN	23.4383	23.2074	NaN	NaN	23.1602	NaN	NaN	23.1842	NaN	22.5738	23.0827	NaN	22.7897	24.0667	22.7199	23.041	NaN	NaN	NaN	5	5	5	232740000
Probable transcriptional regulatory protein LrpA (Lrp/AsnC-family)	I6YBQ3	25.0324	25.9231	25.8328	25.053	26.1264	25.1217	25.8001	26.2265	25.1742	25.5689	25.9976	25.8222	25.1441	26.1556	24.837	25.8434	26.6824	25.9202	24.633	26.5712	25.6506	26.1876	26.3653	25.6573	8	8	8	1600100000
Probable 3-hydroxyacyl-thioester dehydratase HtdY	I6YBZ8	30.2064	29.8862	30.1258	30.5881	29.3615	30.1747	30.4147	29.6654	29.6486	30.1928	30.0076	29.6531	30.3719	29.5158	29.9415	30.2643	29.6505	29.7858	30.0888	29.617	30.1183	29.4572	29.3091	29.6703	22	22	22	31883000000
Epoxide hydrolase B	I6YC03	25.687	25.3486	25.5175	26.2366	24.9113	26.0292	25.9339	25.2387	25.075	26.0296	25.8843	24.8437	25.4688	25.202	25.4638	24.1116	25.2921	24.9537	25.7179	24.9754	25.363	24.9735	24.94	25.1065	6	6	6	1354500000
Uncharacterized protein	I6YC91	25.6217	25.5602	26.9614	26.2795	26.9568	25.967	25.9999	26.2936	27.2647	26.5848	26.1322	27.0309	26.1782	25.609	26.1828	25.8808	25.7774	26.3738	25.0097	25.8113	26.6611	26.5192	26.521	26.9763	4	4	4	2598200000
Mce-family protein Mce4F	I6YC95	26.1711	25.6896	25.5972	25.6874	25.1832	25.9577	26.1819	25.2402	25.8229	26.0119	25.5835	25.7013	25.9887	25.3417	25.5446	25.7476	25.4079	25.0716	25.8152	25.1578	25.0846	26.2106	24.9763	25.0424	12	12	12	1491000000
Mce-family protein Mce4A	I6YC99	25.9385	25.3519	25.5293	26.3371	25.1472	25.3853	25.747	25.4243	25.0867	25.9494	25.6525	24.9287	25.6249	25.2337	25.464	25.2534	25.2032	25.6997	25.373	25.3376	25.6396	24.9072	25.2201	25.205	11	11	11	1398000000
Acyl-CoA dehydrogenase FadE26	I6YCA3	26.4209	25.9742	26.2127	26.6795	25.7239	26.5459	26.3763	26.1397	25.5561	26.5056	25.5514	25.6725	26.7252	26.4867	26.4887	26.4632	26.0935	25.8395	26.5667	25.8424	26.3561	25.9957	25.629	25.832	13	13	13	2314800000
Possible siderophore-binding protein	I6YCB9	NaN	23.3384	23.589	22.9095	23.568	22.6529	23.2316	23.848	23.1794	NaN	23.2349	23.2697	NaN	23.4959	NaN	23.3209	24.1794	23.6839	NaN	23.7241	23.165	23.6032	23.6168	23.2031	2	2	2	254890000
Probable oxidoreductase	I6YCF0	24.5134	24.4917	23.3973	25.1318	24.1057	23.7194	24.9605	24.2028	24.0076	24.7977	25.1724	24.4511	24.6185	24.7972	23.7105	24.4947	25.4553	24.9389	24.5965	25.3845	23.8804	23.7527	25.0403	24.4466	9	9	9	733470000
Probable helicase HelZ	I6YCF3	26.6647	28.4908	26.4557	27.0526	26.6784	26.669	26.8948	25.4194	27.5876	26.7356	26.8617	26.4269	25.1892	26.0375	28.3064	24.8039	25.6299	26.0815	25.8795	25.6525	26.8819	26.5382	26.5993	27.2811	21	21	21	2959200000
Probable acyl-CoA dehydrogenase FadE33	I6YCF5	24.6189	24.2971	24.6998	24.9824	24.3645	24.6684	24.993	24.4613	24.2444	24.5897	24.5317	24.6552	25.3875	24.5827	24.7277	25.2331	24.1141	24.0086	24.8918	24.3391	24.6054	24.677	23.9223	23.7311	9	9	9	822300000
Uncharacterized protein	I6YCP0	28.3633	27.726	28.1408	28.272	27.2211	28.2902	28.1404	27.5848	27.8065	27.9365	27.9456	27.7498	27.7028	26.9619	27.4783	28.0103	27.6488	27.6147	28.1695	27.6958	27.9298	27.2339	27.0907	27.5813	22	22	22	7226100000
Uncharacterized protein	I6YCP7	24.3553	23.7918	23.9137	24.3665	24.3512	23.7336	24.1685	25.1286	23.421	23.7948	24.0814	23.7701	24.378	23.9199	23.3153	24.4981	25.1971	24.1301	24.0004	24.9951	24.0483	23.3928	24.414	24.124	6	6	6	543700000
Possible epoxide hydrolase EphE (Epoxide hydratase) (Arene-oxide hydratase)	I6YCQ4	25.572	24.8524	24.9812	25.8294	24.3483	25.2076	25.8736	25.151	24.6415	25.1604	25.1832	24.5182	25.5339	24.9427	25.1534	24.8346	24.8273	24.8151	25.2953	24.8807	25.0448	24.3262	24.5006	25.0398	10	10	10	1087600000
Possible membrane protein	I6YCQ7	22.7732	NaN	23.4079	NaN	23.1755	NaN	23.3657	23.7362	23.5017	NaN	NaN	NaN	NaN	24.096	NaN	22.1681	24.2035	23.1788	NaN	23.6991	NaN	23.725	25.7099	24.6752	4	4	4	269790000
Uncharacterized protein	I6YDI9	27.6226	27.498	27.5229	27.1001	27.3331	27.7682	27.3573	27.0939	27.5238	27.225	27.3646	27.1397	27.5876	27.3242	27.1804	27.3859	27.1407	26.6866	27.654	27.0937	26.9076	27.7078	27.2812	26.973	17	17	17	4831700000
Probable acetyl-/propionyl-CoA carboxylase (Beta subunit) AccD1	I6YDK7	25.9404	25.7511	25.6306	25.8351	25.4105	26.246	26.3603	25.2084	26.0038	26.0757	26.2532	25.6703	26.1742	25.7308	25.9484	26.0034	25.4762	25.8411	26.3806	25.6085	25.8502	26.5299	25.4933	25.8927	17	17	17	1850900000
Uncharacterized protein	I6YDM0	25.7161	25.4349	25.458	25.7557	24.675	25.1645	25.4111	25.7592	24.9412	25.4154	NaN	25.0278	25.3224	25.3081	24.9912	25.2744	25.1882	25.0302	25.3743	25.142	25.226	25.3004	25.0203	24.9812	4	4	4	1164500000
Probable cytoplasmic peptidase PepQ	I6YDN6	29.6661	29.1815	29.2554	29.7887	28.7116	29.5913	29.4246	29.0028	29.1907	29.7474	29.4204	29.0249	29.7943	29.0825	29.2495	29.5557	28.9452	29.0305	29.651	29.1271	29.2882	28.8624	28.6592	28.9228	15	15	15	21470000000
Probable conserved membrane protein	I6YDV4	26.8165	26.6934	26.854	27.1637	26.3954	26.9697	26.7642	26.6248	26.8125	27.0383	26.9076	26.4009	26.4832	26.3672	26.5797	26.8943	26.7558	26.8503	26.9628	26.4839	26.9812	26.0795	26.2394	26.4356	13	13	13	3199300000
S-adenosyl-L-methionine-dependent methyltransferase	I6YEA3	28.1144	27.6444	27.7645	28.3806	27.2379	27.5764	28.143	28.0971	27.7292	27.9078	27.9753	27.5899	28.0871	27.7425	27.8089	28.0234	27.6333	27.6269	27.866	27.6923	27.816	27.1757	27.2573	27.6759	17	17	17	6971400000
Probable short-chain type dehydrogenase/reductase	I6YEB6	28.8079	28.5561	28.6081	29.376	28.5205	28.1626	28.9797	28.8087	28.2843	28.9229	28.932	28.5059	29.0824	28.8539	28.2861	28.8418	29.2796	28.768	28.8166	29.2214	28.5801	28.2096	28.7908	28.7066	15	15	15	13412000000
Uncharacterized protein	I6YEE1	25.5498	25.3511	25.2327	26.0663	25.2699	25.886	25.6827	25.7506	25.6812	25.5901	25.496	25.3498	26.0308	25.0727	25.4831	26.0355	25.7133	25.3276	26.0849	25.529	25.2727	24.8495	25.1835	25.3921	8	8	8	1545300000
Probable enoyl-CoA hydratase EchA16 (Enoyl hydrase) (Unsaturated acyl-CoA hydratase) (Crotonase)	I6YEH6	29.7299	29.3635	29.4617	30.1183	29.1628	28.7686	29.5139	29.7922	28.9788	29.7547	29.3509	29.1734	29.77	29.5046	29.0884	29.4656	30.0158	29.5035	29.4643	29.9393	29.3373	28.8887	29.5949	29.4653	15	15	15	21482000000
Possible oxidoreductase	I6YEN3	24.9629	24.8937	25.1917	25.9236	24.7818	25.3198	25.4631	24.9318	24.9573	25.3456	25.5013	24.8597	25.6885	25.2465	24.9854	25.6121	25.0627	24.991	25.2951	24.94	25.2987	24.7448	24.7437	25.155	8	8	8	1151400000
Pyruvate carboxylase	I6YEU0	27.3364	29.1967	28.0974	28.3664	29.4373	28.5122	27.2009	27.1901	29.1614	27.4869	28.7998	28.7646	27.3266	29.2316	28.8301	27.633	28.2474	28.4862	27.8657	27.9352	28.7607	27.6867	29.4107	29.2553	37	37	37	10074000000
Probable conserved secreted protein TB22.2	I6YF08	26.7524	26.3133	25.563	26.0719	26.7847	25.5416	25.9594	27.5426	25.624	26.0362	26.2381	25.444	25.1857	26.143	24.6099	25.9059	27.019	25.6738	25.2532	26.5199	25.3082	26.1488	26.4534	25.692	4	4	4	1983100000
Probable conserved ATP-binding protein ABC transporter	I6YF11	26.4097	26.2247	26.7103	26.9052	25.858	26.1298	26.5344	26.1142	25.7259	26.5605	26.212	26.3475	26.2391	26.0604	26.086	26.1537	25.5294	26.6796	26.4249	25.7052	26.5017	25.0878	25.0426	26.0066	11	11	11	2632400000
Conserved protein	I6YF16	26.9711	27.3891	27.6542	27.2472	28.1348	27.104	27.5576	28.4802	27.4426	27.5422	27.2341	28.028	27.3624	27.2053	27.3166	27.5439	27.9139	28.2791	26.5641	27.8657	28.1132	28.0419	27.6077	28.0824	8	8	8	5742600000
Conserved protein	I6YF40	29.5201	28.8819	29.2219	29.8582	28.6401	29.6462	29.5007	29.1943	29.0693	29.4341	29.1789	28.9731	29.2817	28.5645	28.9284	29.4965	28.8268	29.023	29.5902	29.0231	29.3415	28.4961	28.4749	29.0298	18	18	18	18110000000
Rubredoxin	I6YFL7	23.1304	NaN	25.0224	21.4125	NaN	NaN	22.4579	NaN	24.3772	22.5635	NaN	25.5391	22.38	NaN	NaN	22.4721	NaN	24.2433	NaN	NaN	23.7061	23.1562	NaN	23.7309	2	2	2	455290000
Possible bifunctional protein BirA: biotin operon repressor + biotin--[acetyl-CoA-carboxylase] synthetase (Biotin--protein ligase)	I6YFP0	25.6827	25.1806	25.2264	25.8909	24.705	24.8444	25.3476	25.2765	24.8703	25.5281	25.4353	25.1693	25.5939	25.048	24.7977	24.9744	24.8549	25.2929	25.12	25.0445	25.0427	24.6121	24.8459	25.2599	6	6	6	1108300000
Uncharacterized protein	I6YG27	25.7336	25.6885	28.5711	27.5882	27.4846	26.982	27.4444	28.3047	27.8375	27.8109	28.1862	27.2772	27.8663	27.8005	NaN	27.5903	28.1622	27.779	27.458	27.8479	28.0636	NaN	27.3876	27.4138	6	6	6	5458400000
Glutamate decarboxylase	I6YG46	27.1299	27.0256	27.072	27.2879	26.2969	27.4027	27.3684	26.6613	26.7965	27.0508	27.1014	26.5311	27.2368	26.978	27.1882	27.2568	26.7791	26.8053	27.2609	26.5556	26.9364	27.1445	26.2924	26.8959	17	17	17	3933100000
Possible conserved transmembrane protein	I6YG51	24.221	24.2037	23.8385	24.1706	25.5637	23.858	25.1307	26.6565	23.6232	25.0837	23.9246	24.1427	24.7737	25.3649	23.3936	24.938	25.5307	24.0566	24.2633	25.4467	24.112	25.9311	25.8788	24.9997	5	5	5	864370000
Conserved protein	I6YG83	NaN	25.107	NaN	NaN	25.2944	NaN	24.7792	25.6024	NaN	25.3652	25.2226	NaN	NaN	24.9373	24.7529	24.6688	NaN	NaN	NaN	25.3508	24.9394	25.4036	25.3181	NaN	6	6	6	795120000
PE family protein PE31	I6YG87	27.3709	25.5595	27.7615	26.0913	26.4859	25.2771	25.7181	27.4298	27.2142	27.0636	27.4	27.8119	24.5857	25.5389	24.8353	24.8138	25.8462	25.7987	25.3634	26.2801	26.1131	26.2386	26.5005	26.8275	2	2	2	2846200000
Probable conserved membrane protein	I6YG92	26.2484	25.6577	25.6918	26.526	25.3512	25.4499	26.2543	26.0037	25.5856	26.1527	25.8698	25.6271	26.5965	25.5581	25.8261	26.2486	25.9503	26.1761	25.8245	25.8564	25.7136	25.5434	25.5893	25.9622	9	9	9	1839000000
Conserved hypothetical Mce associated protein	I6YGA5	24.9821	26.3994	26.2608	25.5894	26.7497	25.7113	25.7814	27.1437	26.1817	25.8752	26.248	26.2552	25.7187	26.5334	25.6092	26.1316	26.9254	26.3883	25.5956	27.084	26.2309	26.3955	26.7844	26.3406	9	9	9	2108300000
Mce-family protein Mce4C	I6YGB1	26.9784	26.6333	26.5958	27.3991	26.1697	26.7584	26.9064	26.5841	26.1113	26.9739	27.0546	26.084	26.4865	26.5004	26.4609	26.5848	26.4465	26.4653	26.7396	26.4862	26.738	25.9385	26.1946	26.2146	17	17	17	2988200000
Uncharacterized protein	I6YGE4	29.1883	29.3203	29.3318	29.8911	29.7536	28.7238	29.361	29.392	29.1999	29.4769	29.2453	29.4421	29.6339	29.8853	29.0256	29.5131	30.2565	29.6582	29.3024	30.2116	29.3221	29.1112	29.983	29.6061	14	14	14	21139000000
Uncharacterized protein	I6YGF8	23.9287	22.3006	23.2393	24.0541	21.9649	22.6601	23.4502	22.9157	22.3237	23.5655	22.5896	22.6725	22.6729	22.3564	22.7077	23.0133	22.2361	22.4222	23.5187	22.38	22.6363	21.5356	22.6555	22.741	4	4	4	227900000
Probable acyl-CoA dehydrogenase FadE31	I6YGH7	25.2504	25.0192	25.5372	26.1807	24.9474	25.633	25.4969	25.4467	25.0312	25.6973	25.842	25.047	25.9049	25.2235	25.1133	25.5331	25.2056	24.9553	25.7159	25.1938	25.5313	24.7929	24.8095	25.1015	11	11	11	1367000000
Possible conserved lipoprotein LppH	I6YGJ4	23.6822	22.6593	23.9205	23.845	22.7678	24.1437	23.0536	23.174	23.4951	23.7225	23.5765	NaN	24.2966	24.7065	23.7681	24.2058	24.8811	23.3399	23.6683	25.0669	23.9577	23.309	24.1323	23.719	5	5	5	427860000
Possible hydrolase	I6YGL1	25.9305	25.6415	25.4365	25.968	25.4425	24.987	25.7365	26.2932	24.9861	25.7394	25.7136	25.4308	25.4193	25.4685	24.8997	25.2785	26.2112	25.854	25.2208	25.9312	25.6126	24.5833	25.8459	25.7873	11	11	11	1385400000
Epoxide hydrolase A	I6YGS0	26.0982	25.9906	26.3076	26.4905	25.5411	25.3389	26.1329	25.8095	25.6963	26.1279	26.2957	25.662	26.4082	25.4506	25.6819	25.6349	25.5186	25.2238	25.7226	25.7268	25.9313	25.1041	25.1652	25.0632	6	6	6	1684300000
Possible membrane-anchored thioredoxin-like protein (Thiol-disulfide interchange related protein)	I6YGW6	NaN	22.99	23.2711	24.0723	23.7545	NaN	NaN	23.8754	22.6436	NaN	23.8386	23.3017	NaN	22.6758	22.075	24.6367	23.3822	22.7367	NaN	23.7878	22.6776	22.9614	22.8953	22.5293	3	3	3	272080000
Conserved protein	I6YGW9	30.1556	30.3268	30.3179	30.0856	30.8037	29.8169	30.1486	31.4901	29.8098	30.4052	30.2837	29.9376	30.2377	30.6622	29.7725	30.8643	31.1017	30.2433	29.7074	31.093	30.3901	30.9789	30.4852	29.965	6	6	6	39842000000
Uncharacterized protein	I6YGX2	28.2242	28.0238	27.2728	27.9713	28.2647	27.744	28.3933	26.8397	28.2931	28.0006	27.8677	28.0658	28.1274	28.0399	27.9981	28.2164	27.2458	27.6118	28.3974	27.4243	27.7486	28.6249	28.459	28.1281	29	29	29	7803900000
Probable methanol dehydrogenase transcriptional regulatory protein MoxR2	I6YGX9	30.292	29.6379	29.8856	30.4347	29.0947	30.0385	30.1027	29.6444	29.5583	30.1437	29.9406	29.5044	30.0682	29.6743	29.8128	29.8476	29.5334	29.6115	30.0275	29.4936	29.7571	29.3026	29.2858	29.678	20	19	19	29886000000
Possible histone-like protein Hns	I6YHB0	28.0685	28.5279	29.2918	28.4385	29.3308	28.6146	28.855	30.0547	28.9352	28.7316	29.0977	29.2072	28.6633	29.1009	28.4996	29.1927	29.871	29.6722	28.3286	29.8558	29.1275	29.7623	29.8062	29.5359	4	4	4	16024000000
Probable conserved membrane protein	L0T243	22.4855	22.2176	22.8408	22.996	24.2092	NaN	23.0471	24.1053	23.1307	22.755	23.4769	23.3262	23.0024	23.8094	22.7922	22.3124	23.068	23.7284	23.486	24.1269	23.1242	23.3193	23.3737	23.624	3	3	3	320820000
Conserved integral membrane protein YrbE1B	L0T2Q9;O07790	24.9097	22.2203	22.4623	25.0534	23.7168	23.7846	24.9694	23.0796	24.4335	25.1576	24.402	23.965	23.1814	24.1367	24.2061	NaN	24.0366	23.8332	24.5241	24.0014	24.2567	24.0024	23.6366	24.0453	5	5	5	517620000
Mce-family protein Mce1F	L0T2W6	28.7094	28.5276	28.4887	28.3803	27.994	28.3052	28.7483	27.8608	27.7631	28.6916	28.5685	27.8156	27.894	27.5708	27.9834	27.9693	27.8987	27.9908	28.2761	27.8342	27.988	28.5202	27.6326	27.615	19	19	19	8807500000
Ribonuclease VapC51	L0T5V6	24.401	25.0475	24.686	24.0604	25.3802	23.9976	25.0382	26.5921	24.2792	25.0712	25.0138	24.7951	24.1405	25.4646	24.6719	24.9711	25.8414	25.3253	24.4019	25.5368	24.5031	25.4634	25.6327	24.9971	7	7	7	974500000
PPE family protein PPE31 (Fragment)	L0T7Y7	26.316	24.2782	NaN	25.4036	24.1421	23.5216	25.4375	24.4917	22.8655	25.0322	23.9785	NaN	NaN	NaN	24.5201	23.508	NaN	25.6583	24.1744	24.337	26.0047	NaN	NaN	24.2253	3	3	3	678890000
Anti-sigma-E factor RseA	L0T905	23.909	24.5247	23.9692	NaN	23.8457	23.6874	23.6425	24.1804	NaN	23.9449	23.9073	22.926	23.1032	23.6724	23.4948	23.9463	24.0631	22.8992	23.7927	24.0948	23.7242	24.8909	23.4008	23.208	3	3	3	419120000
Probable catechol-O-methyltransferase	L0TAD5	29.5788	29.3504	29.244	29.869	29.8301	29.0872	29.9024	30.4824	28.917	29.8535	29.3559	29.2755	29.9897	29.6836	28.8133	29.8185	30.3268	29.6468	29.7985	30.0127	29.4485	29.2213	29.7036	29.3099	16	16	16	23501000000
Conserved transmembrane protein	L0TB61	26.522	25.6838	25.9694	26.6938	25.4721	26.1476	26.412	25.9747	25.8064	26.2775	25.9091	25.8875	26.8882	25.6045	25.8583	26.4576	25.539	25.8122	26.4179	25.8809	26.0469	26.0348	25.76	25.9769	9	9	9	2045400000
Possible flavoprotein	L0TBR2	27.964	27.5317	27.6648	27.471	27.0218	27.62	27.9042	26.8876	27.4181	27.5727	27.321	27.2428	27.7558	27.2659	27.7696	27.6964	27.1421	27.3902	27.7422	26.9916	27.3881	28.0671	27.0676	27.3437	13	13	13	5622800000
Possible flavoprotein	L0TBY6	25.9062	25.3641	25.4698	25.3628	24.9655	25.5895	25.885	24.467	25.2488	25.5451	25.3866	24.9817	25.6795	25.2917	25.763	25.7479	25.0085	25.1712	25.6935	25.0808	25.1315	25.9338	25.3216	25.283	4	4	4	1323000000
Lipase LipV	L0TC47	26.872	26.5109	26.6819	27.5546	26.3507	26.2705	26.8834	27.2317	26.2597	26.9213	26.8682	26.5795	26.7577	26.6242	26.2851	26.5547	27.0034	26.949	26.91	26.8897	26.7547	26.1017	26.4614	26.5869	10	10	10	3468300000
ECF RNA polymerase sigma factor SigJ	L0TCG5	26.0707	25.428	25.8897	26.4078	25.2069	25.9227	26.0687	25.4805	25.2186	25.8579	25.5062	25.3244	25.6919	25.2844	25.727	25.7177	25.5487	25.882	25.7951	25.494	25.6955	25.0131	24.96	25.6268	8	8	8	1582200000
DNA ligase C	L0TDE1	26.4927	25.8951	25.905	26.7155	25.5388	26.2761	26.3715	26.4518	25.6551	26.2384	26.3524	25.9474	26.7259	25.9625	26.1552	26.3782	25.8549	26.0917	26.3674	26.0363	26.0822	25.2405	25.2591	25.834	7	7	7	2210500000
Probable piperideine-6-carboxilic acid dehydrogenase Pcd (Piperideine-6-carboxylate dehydrogenase)	L7N650	27.2121	26.8808	26.7747	26.9936	26.4117	26.8265	27.2942	26.9805	26.8216	26.9573	27.4362	26.455	27.2301	26.8146	27.0169	27.0828	26.8096	26.8577	27.3079	26.6542	26.972	27.3875	26.5684	27.02	13	13	13	3706400000
N-acetylmuramoyl-L-alanine amidase CwlM	L7N653	28.202	27.5464	27.8706	28.157	27.0495	27.5459	27.5161	27.469	27.1384	27.8551	27.78	27.3363	26.6967	26.3893	26.8716	27.0085	26.9783	27.204	27.4744	27.2259	27.5031	26.5716	26.5892	26.9282	18	18	18	5255200000
Probable aminopeptidase N PepN (Lysyl aminopeptidase) (LYS-AP) (Alanine aminopeptidase)	L7N655	29.5455	29.6732	28.7731	29.4194	30.0625	29.443	29.6927	28.2961	29.9916	29.7292	29.3154	29.6781	29.9751	29.8966	29.575	29.9904	29.0955	29.3543	30.1081	28.8384	29.4336	30.373	30.1276	29.8931	44	44	44	24491000000
Conserved protein TB18.5	L7N657	30.553	30.4707	30.5779	30.4851	31.1164	30.4165	30.3384	31.7264	30.6013	30.6786	29.1782	30.4859	29.9882	30.4574	29.6867	30.9478	31.5016	30.8029	30.3076	30.8863	30.4944	31.483	30.9096	30.1181	8	8	8	62242000000
Probable integral membrane cytochrome D ubiquinol oxidase (Subunit I) CydA (Cytochrome BD-I oxidase subunit I)	L7N662	29.4792	29.0747	29.2526	30.2208	29.4223	30.0223	29.9758	29.5447	29.869	29.7442	29.7331	29.4392	30.1783	29.7419	29.5831	30.2199	29.6663	29.5824	30.157	29.5309	29.8255	29.8386	29.6113	29.6167	11	11	11	27658000000
Possible N-acyl-L-amino acid amidohydrolase AmiA1 (N-acyl-L-amino acid aminohydrolase)	L7N663	28.185	27.1699	27.4145	28.0549	26.7631	27.7477	27.7179	27.5483	27.0415	27.8053	27.5051	27.1442	27.9979	27.1376	27.4341	27.6303	27.3105	27.1468	27.6945	27.1369	27.3683	27.0934	26.8998	27.2098	13	13	13	5680600000
Thioredoxin	L7N664	26.1463	27.2828	26.9429	25.7527	26.7383	26.055	25.7593	27.097	25.5912	26.6911	26.8466	26.694	27.192	27.7233	26.7459	26.4321	27.1693	27.0581	24.9731	26.428	25.9969	28.3691	27.9622	27.6786	7	7	7	3342300000
Uncharacterized protein	L7N668	27.3109	27.2286	28.3887	26.702	28.014	27.2419	26.8448	27.8284	28.1224	26.9828	27.5997	27.8489	26.9384	26.9863	26.7103	28.196	27.9858	27.3052	26.7869	27.7977	28.1365	28.1729	28.5048	28.3572	6	6	6	5710400000
Probable UDP-glucose 4-epimerase GalE3 (Galactowaldenase) (UDP-galactose 4-epimerase) (Uridine diphosphate galactose 4-epimerase) (Uridine diphospho-galactose 4-epimerase)	L7N670	23.9657	24.3261	24.1531	24.2043	23.6711	24.3887	24.4686	22.9651	23.8856	24.361	23.4015	23.7299	23.725	23.0986	24.3337	22.7291	22.8976	24.0245	NaN	24.2819	23.2161	NaN	22.9597	24.1364	6	6	6	450990000
Probable poly(A) polymerase PcnA (Polynucleotide adenylyltransferase) (NTP polymerase) (RNA adenylating enzyme) (Poly(A) polymerase)	L7N672	28.4586	28.1625	28.3301	28.4637	27.9834	28.8354	28.4987	28.5543	28.2792	28.3505	28.7142	27.8785	28.6645	28.1732	28.2337	28.5299	28.0903	28.1067	28.8291	28.2056	28.4007	28.4387	27.9873	28.1185	26	26	26	10246000000
Uncharacterized protein	L7N673	28.1748	28.2522	28.5313	27.5922	28.4243	27.4267	28.1599	28.2764	28.2712	28.3685	28.349	29.0238	27.0066	27.8701	27.5091	27.4165	28.3983	28.9174	26.6328	28.3325	28.7954	28.1344	28.3207	28.5358	5	5	5	8235600000
Probable molybdenum cofactor biosynthesis protein MoeB2 (MPT-synthase sulfurylase) (Molybdopterin synthase sulphurylase)	L7N674	25.4732	25.4476	25.9423	24.156	23.822	25.2728	24.1504	23.6117	23.558	23.9514	24.246	24.1598	23.1282	22.7966	23.5784	23.3786	23.4018	23.5121	23.9508	23.3809	24.8376	22.9882	23.1392	23.5089	6	6	6	594890000
PPE family protein PPE18	L7N675	29.3473	27.8969	27.9294	28.5981	26.7754	27.4392	28.7635	27.7056	27.1365	28.1106	27.9246	26.8818	26.9371	27.5659	27.8292	26.6179	27.4918	28.2488	27.2801	27.5996	28.4811	26.4606	27.1064	27.3402	10	10	6	7262100000
Oxidative stress response regulatory protein OxyS	L7N677	27.2176	26.7695	26.8309	26.8431	26.308	26.6956	27.0877	26.6077	26.4716	27.1786	26.7427	26.7907	27.2052	26.5882	26.894	27.0149	26.7961	26.7943	27.1978	26.7061	26.8831	26.7438	26.3312	26.7879	10	10	10	3564400000
Conserved protein	L7N684	27.868	27.3753	27.5501	28.0758	27.0556	27.8479	27.6699	26.8473	27.2609	27.8113	27.6257	27.16	27.876	27.3284	27.5924	27.792	27.057	27.3966	27.7924	27.0995	27.46	27.7013	26.8734	27.2753	19	19	19	6129200000
Uncharacterized protein	L7N686	25.5669	26.1776	26.0165	25.9145	26.9238	25.4977	26.1855	27.7242	25.8262	26.2401	26.3153	26.2829	26.1317	26.9052	25.7088	26.7389	27.3615	26.4666	25.8507	27.1199	25.8838	26.9469	26.9195	26.1537	11	11	11	2536000000
Two component transcriptional regulator TrcR	L7N689	24.1573	24.1884	23.3519	24.8095	24.1155	23.1677	24.5232	24.2049	22.9644	23.9002	23.7432	23.6017	23.5475	22.6421	23.015	24.3965	24.3333	24.3797	23.9667	24.3724	24.0576	22.914	23.3507	23.3084	7	7	7	462100000
Peptidase M20 domain-containing protein 2	L7N690	25.8303	25.909	25.8798	26.7696	25.7236	26.3746	26.3429	25.894	25.8282	26.1453	26.2894	25.5551	26.1592	25.6914	25.8817	26.3078	25.9154	26.0434	26.5626	25.8398	26.2091	25.5415	25.6677	25.7387	12	12	12	2089900000
Conserved protein	L7N692	28.0826	28.7557	28.7815	28.2724	28.7683	28.2226	28.2311	30.2641	28.804	28.5447	28.9522	29.1395	27.9536	28.6281	28.1492	29.3515	29.5399	28.7915	28.4926	29.1551	28.7899	29.5699	29.5733	28.6304	7	7	7	13152000000
PE family immunomodulator PE5;PE family protein PE29	L7N695;Q6MX17	NaN	NaN	24.45	NaN	25.2463	NaN	24.2396	24.8735	NaN	24.7117	24.2811	25.3929	NaN	24.4694	24.4024	23.9203	NaN	NaN	NaN	NaN	NaN	25.2125	26.4722	NaN	1	1	1	595640000
Probable fatty-acid-CoA ligase FadD34 (Fatty-acid-CoA synthetase) (Fatty-acid-CoA synthase)	L7N699	25.8186	25.542	25.8468	25.3066	24.6792	24.961	25.3036	24.5271	24.8054	25.5745	25.2332	25.1938	24.9335	24.7273	25.1382	25.4179	25.0115	25.0788	25.4892	24.9121	25.1447	25.6727	24.2789	24.8699	10	10	10	1157900000
Possible transcriptional regulatory protein (Possibly TetR-family)	L7N6A2	24.4766	24.2057	23.7465	24.1933	24.1803	23.8491	24.1861	24.7392	23.5674	23.4843	24.0924	23.9078	24.032	24.3909	23.4972	24.1589	24.5682	23.9149	24.0122	24.2608	NaN	23.7417	23.6425	23.6476	5	5	5	462710000
D-alpha-D-mannose-1-phosphate guanylyltransferase ManB (D-alpha-D-heptose-1-phosphate guanylyltransferase)	L7N6A5	29.4875	29.2362	29.0928	29.6502	28.9127	29.3159	29.3418	29.2938	28.9471	29.3365	29.3886	28.9072	29.6198	29.2049	29.3534	29.5915	29.0271	29.0265	29.6219	29.1056	29.2176	29.0675	28.8095	28.9996	25	25	25	19552000000
Probable conserved lipoprotein LpqI	L7N6B0	28.2687	27.9624	27.9673	28.357	27.4877	28.0038	28.0299	27.6022	27.4914	28.0701	28.0826	27.4454	27.7554	27.4401	27.6855	27.6598	27.4922	27.5992	27.8726	27.5884	27.8897	27.1011	27.3656	27.4429	15	15	15	6925300000
Conserved protein	L7N6B1	24.7754	25.5764	25.5709	23.7943	25.7101	25.0403	NaN	25.9747	25.0984	24.8553	25.5138	25.8083	23.5677	25.0057	24.1362	24.4596	25.8353	25.5317	24.2239	26.0437	25.3282	24.3158	24.6144	24.3478	7	7	7	1075100000
Probable periplasmic iron-transport lipoprotein	L7N6B2	26.0128	25.6647	26.3902	26.9142	25.4334	26.2946	26.3234	25.9919	25.8523	26.3768	26.2902	25.7768	26.5232	25.8893	25.7212	26.3335	25.7766	25.799	26.3045	25.7229	26.1022	25.3839	25.2536	25.5152	8	8	8	2149400000
Probable zinc-type alcohol dehydrogenase (E subunit) AdhE1	L7N6B3	26.0448	25.4862	25.8357	26.2904	25.1529	26.2735	25.6598	25.8742	25.6082	25.7365	25.673	25.2668	25.8477	25.3012	25.8821	25.6834	25.4377	25.4356	25.5901	25.4142	25.8265	25.0937	25.1134	25.5621	12	12	12	1595300000
Conserved protein	O05293	28.6439	28.3482	28.5501	28.7895	28.036	28.5208	28.5808	28.8489	28.1854	28.5756	28.6906	28.4519	28.6963	28.3468	28.0952	28.5907	28.4086	28.487	28.686	28.4441	28.6224	27.8948	28.1456	28.2123	22	22	22	11057000000
Uncharacterized protein	O05294	28.1785	27.6505	28.1735	27.3442	26.418	27.1308	26.9651	26.0269	26.4112	27.4713	26.9919	27.633	28.01	27.1315	27.5234	26.943	26.7069	26.889	26.6652	26.0834	27.1267	26.9085	26.7595	27.6596	10	10	10	4702800000
Probable fatty-acid-CoA ligase FadD36 (Fatty-acid-CoA synthetase) (Fatty-acid-CoA synthase)	O05295	28.9202	28.5641	28.8912	29.0309	28.1408	29.0111	28.8869	28.102	28.4497	28.9062	28.8198	28.3191	29.0286	28.4505	28.7628	28.8463	28.272	28.6024	28.9728	28.2784	28.8615	28.8533	27.9828	28.4704	14	14	14	12736000000
Conserved protein	O05296	28.0448	27.6606	27.8991	28.9375	27.9538	28.986	28.6263	28.4414	28.6038	28.763	28.5611	28.221	29.1788	28.153	28.2434	29.1206	28.3837	28.1642	29.121	28.2495	28.4113	28.5391	27.9866	28.297	21	21	21	11425000000
Uncharacterized protein	O05305	24.6096	25.2708	25.4795	24.1561	23.8892	24.1674	23.8757	22.8695	23.6428	24.8076	25.2728	22.9672	22.2779	22.6344	23.1408	23.5165	22.847	23.1848	23.3401	23.321	23.5777	22.5081	22.4448	23.5924	9	9	9	485320000
Probable fatty-acid-CoA ligase FadD6 (Fatty-acid-CoA synthetase) (Fatty-acid-CoA synthase)	O05307	29.1262	28.9304	28.7569	28.9085	28.6672	28.9754	29.0678	28.1864	28.9854	28.8486	28.7121	28.7184	28.9523	28.6408	28.6178	28.8392	28.2938	28.1555	29.0162	28.2641	28.2898	29.0121	28.6002	28.439	28	28	28	13175000000
Conserved protein	O05310	24.169	23.9456	22.6046	NaN	24.5342	NaN	NaN	24.8608	24.388	24.4855	23.8485	24.606	24.3719	23.7725	24.4171	25.0882	24.812	24.8291	23.9453	25.069	24.4727	25.0099	24.3615	24.8268	5	5	5	551220000
Probable DNA-3-methyladenine glycosylase I TagA (Tag I) (3-methyladenine-DNA glycosylase I, constitutive) (DNA-3-methyladenine glycosidase I)	O05311	25.7939	26.4801	26.2041	25.5466	25.6144	25.4856	26.1119	27.5101	26.1158	26.3754	25.7464	26.5332	25.9051	26.5482	25.4676	26.9301	27.5473	26.4121	23.6478	27.2068	25.873	26.5764	26.6995	26.6975	6	6	6	2449100000
Conserved protein	O05312	29.2608	29.9673	30.5881	29.7084	30.5347	30.3494	29.7692	32.1946	31.5565	30.0153	31.0935	31.2568	29.0493	30.5181	29.0819	29.9311	30.8015	29.956	29.4229	31.2139	31.5929	30.8701	30.9616	31.093	5	5	5	44721000000
Conserved protein	O05316	27.3027	26.775	27.1292	27.0765	26.5795	27.6735	27.6096	25.4322	27.3413	27.3601	26.0996	27.0293	27.5559	26.5115	27.1516	27.5136	26.1753	26.5354	27.5343	26.063	26.5647	28.0043	26.6772	26.889	23	23	23	4141100000
Probable conserved integral membrane protein	O05317	24.1222	24.4138	24.4548	24.2512	25.0015	24.7712	24.6427	25.6314	24.3357	24.5649	24.7437	24.5827	24.8262	24.8618	24.4964	24.9347	25.1187	24.6687	24.493	25.0671	24.4049	24.8975	25.2831	24.527	3	3	3	814710000
Probable tetronasin-transport integral membrane protein ABC transporter	O05318	24.7972	23.9517	24.9054	24.5692	23.9392	24.7983	24.2761	24.6374	24.6724	24.1018	24.0561	24.1558	24.7431	23.9828	24.459	24.7992	23.9792	24.2158	24.9256	24.201	24.3679	24.3205	23.9901	24.1895	5	5	5	749920000
Conserved protein	O05436	26.7615	26.8298	26.286	26.7475	26.9658	26.5353	27.0274	25.1517	27.1127	26.6406	26.428	26.8675	27.0925	26.6749	26.4929	26.9815	26.037	26.3428	27.0648	25.7438	26.3696	27.4494	27.1722	26.9914	18	18	18	3122700000
ESX conserved component EccC2. ESX-2 type VII secretion system protein. Possible membrane protein	O05450	24.2554	27.0005	25.7326	25.7193	27.0079	25.9616	23.6658	22.6159	26.699	24.1425	26.1315	25.9383	NaN	26.7127	26.3105	23.7027	25.5221	25.9108	24.2684	25.2523	26.0504	24.3957	27.0232	26.5783	25	25	25	1650000000
ESAT-6-like protein EsxD	O05453	24.9597	24.7727	27.8508	24.665	26.0347	25.8403	24.7298	26.4458	26.5465	25.2533	25.6281	27.6777	24.5157	24.8323	25.4992	24.4984	25.1451	27.2741	24.5902	24.7725	26.0691	25.4642	25.9017	27.4211	4	4	4	3215900000
Probable conserved membrane protein	O05456	28.3121	27.8457	28.2951	28.7539	27.4398	28.4536	28.2837	27.4969	27.8443	28.3696	28.0651	27.6972	28.5068	27.8739	28.4259	28.1587	27.706	28.1576	28.2103	27.7214	28.2982	27.7697	27.407	27.8859	18	18	18	8552200000
Mycosin-2	O05458	26.5148	26.1517	26.711	26.9354	25.6586	26.5605	26.1711	25.5755	25.9292	26.5108	26.6186	26.0003	26.8373	26.3177	26.4401	26.3463	26.012	26.4189	26.6641	25.8673	26.5158	25.7997	25.6835	26.1922	10	10	10	2421700000
Mycosin-1	O05461	25.2792	24.3131	24.9926	25.3648	24.5967	24.833	25.1003	25.0342	24.6893	25.1848	24.4475	24.6807	25.2217	24.5707	25.3825	25.2314	24.3608	24.6004	25.2816	24.4586	24.7327	25.1441	24.9302	25.0478	6	6	6	947850000
Probable polyprenyl-diphosphate synthase GrcC2 (Polyprenyl pyrophosphate synthetase)	O05572	25.5151	25.2022	25.2681	26.3694	25.6196	26.0041	26.8815	26.026	25.5271	26.0375	25.9875	25.5705	25.806	25.0777	25.4679	26.9242	25.3469	25.531	26.3235	25.1205	25.9705	25.4	25.0856	25.4881	7	7	7	1803600000
Conserved serine rich protein	O05574	26.5344	26.3429	27.4988	25.0881	25.4757	25.4452	25.6515	26.4935	25.7882	26.3007	25.668	26.513	25.1416	25.3847	25.9682	25.9802	25.9384	26.8838	24.6114	25.4423	26.1626	27.0909	26.6345	27.0704	4	4	4	2101400000
5-formyltetrahydrofolate cyclo-ligase	O05575	25.0682	25.4423	25.5397	24.6019	25.8634	25.064	25.1227	27.1402	25.5011	24.9678	25.5696	25.5408	25.4341	26.0195	25.0488	25.7971	26.2886	25.7943	24.8526	26.1627	25.1738	25.8458	26.0874	25.7465	6	6	6	1366400000
UTP--glucose-1-phosphate uridylyltransferase GalU (UDP-glucose pyrophosphorylase) (UDPGP) (Alpha-D-glucosyl-1-phosphate uridylyltransferase) (Uridine diphosphoglucose pyrophosphorylase)	O05576	28.6146	28.0786	28.0447	28.5324	27.2546	27.5053	28.3675	27.8016	27.2503	28.2853	27.9803	27.3495	27.6346	27.2654	27.5712	27.663	27.7189	27.9361	27.6082	27.5828	28.0192	27.3957	27.2727	27.6996	11	11	11	7001500000
Ribosomal-protein-alanine acetyltransferase RimJ (Acetylating enzyme for N-terminal of ribosomal protein S5)	O05578	22.8249	23.5617	24.312	22.7309	25.1675	23.0304	22.9175	NaN	23.6738	22.9129	24.2647	NaN	23.1928	NaN	NaN	23.2471	NaN	23.3072	22.7765	NaN	23.2797	24.2777	23.6548	23.4348	2	2	2	304960000
Acetyltransferase Pat	O05581	24.0692	23.8916	23.8871	24.3919	23.784	24.5722	23.8576	24.19	23.814	23.6683	24.3155	23.5176	24.2421	24.0138	23.9031	24.3224	23.7707	23.7005	24.1072	23.9509	23.7786	23.5605	23.6977	23.4906	6	6	6	489990000
Uncharacterized protein	O05582	25.6171	26.174	25.6509	25.3711	26.0753	24.8618	25.741	27.2148	25.2905	25.7933	26.1386	25.5761	25.21	25.9789	24.8321	25.7855	26.7343	26.0653	24.7587	26.6923	25.5298	26.1685	26.4467	25.8497	8	8	8	1692600000
Uncharacterized protein	O05592	29.1554	28.751	28.9828	28.6336	28.3192	29.09	29.1357	27.9671	28.7064	28.8926	28.5894	28.4621	29.2268	28.5602	29.0328	29.0193	28.4285	28.4904	29.2211	28.2664	28.7476	29.5768	28.2464	28.5196	26	26	26	14447000000
Putative ligase Rv1013	O05598	29.0649	28.7785	28.974	28.4863	28.3488	28.814	28.5786	28.4532	28.4626	29.058	28.9892	28.8041	27.895	27.5567	28.23	28.516	28.2139	28.3316	28.8076	28.2687	28.259	29.2128	27.9539	28.5535	25	25	25	11934000000
Uncharacterized protein	O05769	28.8595	28.101	28.1758	28.9763	27.6614	28.0617	28.6681	28.0613	27.8377	28.9238	28.3884	28.2462	28.9679	28.3062	28.0387	28.7238	28.1597	28.5357	28.5014	28.2518	28.3151	28.4476	28.0709	28.2871	11	11	11	10661000000
Hypothetical oxidoreductase	O05772	27.6644	27.3719	27.5425	28.4914	27.5748	28.3572	28.0897	27.8358	27.8929	28.0076	28.0322	27.6823	28.6114	27.8379	27.7904	28.5765	27.6755	27.7402	28.5589	27.7375	27.8816	27.6861	27.4495	27.5889	12	12	12	7566100000
Uncharacterized protein	O05773	29.3841	29.0827	29.7801	30.3242	29.2631	30.3147	29.952	29.8636	29.7609	29.8127	29.7446	29.6252	30.2808	29.5271	29.7605	30.2912	29.6122	29.5188	30.2116	29.6908	29.7663	29.6287	29.1549	29.4944	21	21	21	28643000000
Conserved protein	O05777	29.6505	29.3092	29.4367	30.2317	29.1107	29.4896	29.6523	29.4397	29.2566	29.7594	29.6556	29.4523	29.9119	29.2479	29.2697	29.8498	29.2228	29.964	30.0616	29.5415	30.24	29.1885	28.9326	29.5765	14	14	14	24131000000
Cell division ATP-binding protein FtsE	O05779	29.3956	29.1245	29.3999	29.8308	29.0458	28.6753	29.3044	29.6348	28.7282	29.5493	29.2395	28.9898	29.2871	29.2123	28.7753	29.2179	29.7045	29.3016	29.18	29.718	29.0989	28.6446	29.3042	29.0683	18	18	18	18750000000
Possible conserved transmembrane protein	O05781	25.5869	25.5258	25.6436	26.1064	25.3918	25.3869	25.7777	25.479	25.6355	25.7935	26.228	25.7642	26.1171	25.8579	25.4409	25.9995	25.6868	25.8574	25.74	25.7671	25.5241	25.4167	25.7216	25.6121	8	8	8	1627000000
Possible alkyldihydroxyacetonephosphate synthase AgpS (Alkyl-DHAP synthase) (Alkylglycerone-phosphate synthase)	O05784	26.3437	26.2472	26.1039	26.3038	25.9797	26.4281	26.9252	26.1233	26.1087	26.2267	26.505	25.7909	26.8096	26.3427	26.1679	26.3069	25.8498	26.0877	26.6369	25.8015	26.1916	26.8335	25.5598	26.2176	18	18	18	2361100000
Uncharacterized protein	O05796	23.134	24.7688	NaN	NaN	24.6231	NaN	NaN	25.4135	NaN	23.7174	NaN	23.7339	21.144	24.0355	NaN	23.0343	25.2661	23.8156	NaN	25.591	23.3137	23.2342	NaN	20.3114	5	5	5	304820000
Uncharacterized protein	O05805	25.0164	24.1697	23.9829	23.9669	NaN	23.9699	24.7123	23.3994	NaN	24.1487	24.0838	23.4031	23.8516	23.3593	24.2141	23.6145	23.6862	24.3397	23.5819	23.8957	24.4793	23.4042	23.3878	23.8644	8	8	8	471730000
Peptide synthetase MbtF (Peptide synthase)	O05819	23.5709	26.4993	27.1988	24.8426	25.9126	25.1157	23.788	NaN	25.1868	25.0007	25.8908	27.2776	25.382	28.2858	26.5761	22.8712	25.6853	24.725	23.1077	23.2946	22.6871	25.2852	25.8015	27.2113	31	31	31	1599000000
Uncharacterized protein	O05823	24.8421	25.9619	26.2089	25.411	26.3223	25.5215	25.4313	26.827	25.6519	25.6043	25.7547	26.2112	25.6328	26.1404	25.3739	25.8197	26.9602	26.0855	24.6399	26.4508	26.029	26.1674	26.5623	26.0594	7	7	7	1939000000
Uncharacterized protein	O05838	24.8406	25.5843	25.6694	24.6005	26.0331	24.5029	24.9981	27.0012	24.9407	25.2548	25.1753	25.302	25.0945	25.8698	24.5274	25.5232	26.538	25.7845	24.1219	26.5478	25.4157	25.9986	26.324	25.5759	6	6	6	1355100000
GCN5-related N-acetyltransferase, phosphorylase	O05841	24.9228	25.2018	24.6439	25.2085	24.5548	24.2636	25.0149	24.6851	23.5978	25.3569	24.889	23.6915	24.7722	23.9888	23.945	23.9878	23.9342	23.7099	24.7022	24.3396	24.3943	23.1721	NaN	23.8727	11	11	11	710620000
Possible iron-regulated short-chain dehydrogenase/reductase	O05842	30.6353	30.1718	30.6675	30.8266	30.2076	30.6613	30.566	30.9917	30.3704	30.5222	30.4632	30.3883	30.5705	29.9928	30.2715	30.7355	30.3953	30.5748	30.6885	30.49	30.5488	30.3053	30.114	30.271	18	18	18	46741000000
Conserved protein	O05848	26.8198	26.2938	26.5743	26.9446	25.6862	26.4389	26.5415	26.581	26.3993	26.7041	26.3687	26.162	26.7138	26.2649	26.6634	26.363	25.9906	26.4915	26.3487	26.2359	26.505	25.7218	25.9588	26.5025	11	11	11	2717900000
Possible SOJ/para-related protein	O05853	27.9943	27.6208	27.3434	27.954	27.1052	26.3909	27.7357	28.1101	26.9703	27.7125	27.4507	27.1806	26.4404	26.251	26.0633	26.8637	27.8421	27.5694	27.2276	27.828	27.1825	26.147	26.645	26.8242	10	10	10	4766600000
Conserved alanine valine rich protein	O05854	27.0587	26.7117	26.9472	27.2575	26.1493	27.1722	27.0394	26.4074	26.6986	27.1885	27.1067	26.4003	27.3025	26.8237	26.9101	26.9021	26.4641	26.5829	27.0733	26.5004	26.6802	26.6887	26.2205	26.6472	14	14	14	3515800000
Probable ATP-dependent RNA helicase RhlE	O05855	28.067	27.8897	27.4024	27.7613	27.4518	27.7043	28.4246	27.1889	27.4907	27.6418	27.4503	27.0943	28.1287	27.1728	27.0212	27.4369	27.159	26.3511	27.6335	26.9684	27.2128	27.7694	26.5609	27.1671	21	21	21	5748500000
Conserved protein	O05856	25.7763	26.3702	26.3687	26.1055	26.9674	25.7174	26.7053	27.676	25.9951	26.548	26.7828	26.2777	26.1598	26.5213	25.582	26.6391	27.2426	26.651	25.6748	27.1535	26.4746	26.9033	27.0122	26.4895	8	8	8	2764700000
Probable transcriptional regulatory protein (Probably TetR-family)	O05858	27.1823	27.3694	27.4927	27.1959	27.8173	26.7123	27.1176	28.5738	26.7296	27.1568	27.4217	27.2789	26.7464	26.8847	26.5878	27.2797	28.2917	27.6247	27.3201	28.1886	27.3485	26.933	27.4172	27.2293	11	11	11	5035800000
Conserved protein	O05859	26.3507	25.8103	25.9672	25.994	24.6085	24.8363	25.5512	25.5001	24.7001	25.8276	25.4444	24.7987	24.7412	24.5107	24.9167	25.0366	24.7175	25.3181	24.9477	25.0091	25.2823	24.4142	24.5718	25.1114	10	10	10	1158300000
Conserved protein	O05861	28.7692	28.7447	28.6653	29.3652	28.421	28.4587	29.0166	29.2155	28.7997	28.9662	29.0154	28.6876	29.0979	28.7995	28.496	28.8494	28.7494	28.9533	29.0162	28.8097	28.8343	28.4035	28.525	28.6045	13	13	13	13474000000
Putative SOS response-associated peptidase	O05872	24.5228	24.3074	24.7149	24.7717	23.7799	24.2528	24.3409	24.1248	24.1642	24.6333	24.453	24.3607	24.4823	24.2334	24.2571	24.4192	24.5104	24.7637	24.6633	24.5598	24.7012	23.791	23.8705	24.2964	6	6	6	623420000
Uncharacterized protein	O05873	26.0428	25.7644	25.5824	26.4971	25.601	26.0218	25.9506	25.2673	25.6555	26.1344	26.1325	25.377	25.8702	25.2857	25.9278	25.7688	25.4487	25.6727	25.8361	25.518	25.9194	25.397	25.5608	25.4346	7	7	7	1719100000
Conserved protein	O05876	25.2832	25.8289	25.6301	25.1685	26.2362	25.1819	25.5998	27.3488	25.7237	25.573	25.6912	26.0697	24.8534	25.9074	25.1699	25.6685	26.7974	26.4216	25.1049	26.5492	25.9272	25.9091	26.3315	25.7639	8	8	8	1720800000
Polyphosphate:GDP phosphotransferase	O05877	27.3915	26.766	27.0903	27.8199	26.3601	27.1444	27.3513	26.4925	26.7204	27.3046	26.7148	26.7991	27.2695	26.6287	27.1861	27.5143	26.4333	27.0093	27.2538	26.5958	27.2009	26.8425	26.502	26.9402	20	20	20	4229800000
Conserved protein	O05882	27.5257	27.9939	27.8961	27.2086	28.5078	27.2561	27.5866	29.2596	27.5635	27.9331	28.0711	28.0138	27.6147	28.5562	27.3522	28.2345	29.0626	28.2183	27.4083	28.8773	27.636	28.6161	28.7118	28.3262	12	12	12	7495300000
Probable conserved integral membrane protein	O05883	24.3738	24.1926	23.4639	24.2765	24.7753	23.0843	NaN	24.6665	23.2614	24.0375	NaN	23.2897	NaN	24.0726	23.4317	NaN	23.7145	23.6497	NaN	23.7636	23.2235	NaN	23.7391	22.7619	3	3	3	497360000
Ribosome hibernation promotion factor	O05886	28.3362	27.8669	28.027	29.1083	27.7316	28.3346	28.9936	28.2357	28.5402	28.1731	28.0761	27.9115	29.2147	29.0503	28.917	29.2137	29.1179	29.2191	29.0834	28.7674	28.9893	28.0993	28.3983	28.7779	10	10	10	11959000000
Uncharacterized protein	O05888	25.7883	25.303	24.4218	25.5002	24.9894	24.9502	26.039	24.8566	24.8919	25.3716	25.7394	25.1907	25.7692	25.2117	24.3389	25.2672	25.412	25.2145	25.5745	25.7686	25.5134	24.8005	24.7324	24.6112	6	6	6	1141000000
Possible transcriptional regulatory protein (Probably TetR-family)	O05892	24.7496	24.805	25.2558	23.9335	24.9198	23.7304	24.1129	25.0757	23.7716	25.1902	24.8715	24.3881	23.5095	24.2308	23.2898	23.8974	25.1121	24.6402	23.6414	25.1521	24.0305	24.4941	24.5084	24.2907	7	7	7	697060000
Uncharacterized protein Rv3254	O05897	25.6129	24.6204	25.0316	25.4276	24.0018	25.1278	25.462	24.7456	24.3033	25.6851	25.0724	24.6444	25.0665	24.005	24.6402	25.2424	24.5133	24.5791	25.477	24.2236	25.0549	25.135	23.9918	24.7812	11	11	11	979580000
Probable mannose-6-phosphate isomerase ManA (Phosphomannose isomerase) (Phosphomannoisomerase) (PMI) (Phosphohexoisomerase) (Phosphohexomutase)	O05898	28.8158	28.1532	28.7266	29.0653	27.7895	28.9839	28.8911	28.5122	27.9876	28.6411	28.4088	28.101	28.774	27.8082	28.3834	28.7524	28.2985	28.1699	28.7494	28.0597	28.5596	28.0491	27.9721	28.1186	16	16	16	10959000000
Conserved protein	O05899	28.0277	27.8154	27.8198	28.504	27.4868	28.1628	28.0796	27.9724	27.7899	28.0492	28.0394	27.4676	28.1963	27.4507	27.4748	28.2771	27.8397	27.6683	28.3638	27.6551	27.7867	27.2493	27.272	27.5045	17	17	17	7472300000
Conserved protein	O05900	23.3365	23.7052	23.6908	23.3915	23.1738	24.0239	23.9415	23.9354	23.1294	23.3793	23.4524	23.1691	23.7354	23.3923	NaN	23.1921	23.4118	23.6884	23.5352	23.4294	23.6925	23.6553	23.5557	23.059	5	5	5	351820000
Possible conserved membrane protein	O06128	22.4901	23.6056	23.7349	21.8296	24.1809	22.9818	22.8046	24.6076	23.6599	23.2175	24.0035	23.8429	22.5949	23.8545	23.059	22.6949	24.2567	23.9242	22.3657	24.245	23.379	23.2894	24.1674	23.7668	3	3	3	337540000
Probable membrane protein	O06132	24.4142	25.4012	25.5205	24.3858	26.0565	25.0595	24.8899	25.8505	24.4934	25.5073	25.0218	24.7128	25.2488	25.8288	24.7486	25.6036	26.1389	25.176	24.3562	25.1799	25.4649	25.9304	25.8919	25.3107	3	3	3	1123000000
Probable component linked with the assembly of cytochrome transport transmembrane ATP-binding protein ABC transporter CydC	O06137	26.5028	26.6429	26.877	27.0635	27.1871	27.7866	27.4369	27.2048	27.1381	26.9181	27.6561	26.9807	28.2825	27.7362	27.6087	27.7394	27.4198	26.9789	27.8046	27.2248	27.4239	28.1465	26.915	27.103	21	21	21	5822900000
Probable component linked with the assembly of cytochrome transport transmembrane ATP-binding protein ABC transporter CydD	O06138	27.2469	27.2259	27.2092	28.0485	27.4494	28.295	28.1337	27.7833	27.6321	28.0646	27.9233	27.4196	28.7741	27.7434	27.8027	28.3692	27.6733	27.3789	28.294	27.5566	27.7013	28.2416	27.5503	27.5029	20	20	20	7129300000
Probable nonspecific lipid-transfer protein	O06144	28.0484	27.9489	27.597	28.2738	27.3674	27.8968	27.9628	27.5184	27.5466	27.9305	27.9587	27.4775	27.8926	27.715	27.8345	27.6938	27.7865	27.5576	27.869	27.6748	27.7329	27.253	27.5246	27.82	14	14	14	6724400000
Conserved protein	O06145	25.6142	25.7532	25.8914	25.3409	26.0949	24.8838	25.1874	27.1095	25.327	25.2757	26.1787	25.5792	25.2891	24.7415	24.8889	25.8258	26.7925	25.6614	25.0281	26.2035	25.8122	26.1736	26.0081	25.408	8	8	8	1412200000
Uncharacterized protein	O06149	24.4671	25.1677	25.3208	24.4817	25.1732	24.3615	25.482	26.0676	24.237	25.2629	25.2328	24.7424	24.4178	25.151	24.5848	25.0254	26.1061	25.6346	24.3586	25.5328	24.9521	25.4666	25.5138	25.2205	5	5	5	956920000
Conserved protein	O06154	29.0317	29.3426	28.8732	29.7112	29.717	28.7585	29.1965	30.2593	28.9608	29.1874	28.7992	29.0137	28.6343	28.5307	28.0732	29.0611	29.7001	29.0578	28.828	29.3407	29.0062	29.3475	29.1857	28.7147	7	7	7	16879000000
Dihydrolipoyllysine-residue acyltransferase component of branched-chain alpha-ketoacid dehydrogenase complex	O06159	28.2966	27.9228	28.3043	28.7309	27.8194	28.5809	28.4177	28.2748	28.4311	28.367	28.4718	27.9816	28.9581	28.1433	28.3449	28.5617	28.1198	28.2684	28.6626	28.23	28.4342	28.0101	27.8319	28.1497	19	19	19	9641400000
Probable transcriptional regulatory protein (Probably TetR-family)	O06169	23.4821	23.6512	23.7382	23.3225	24.9682	23.1143	23.8101	24.673	NaN	23.235	24.2194	23.4634	23.9867	24.1646	22.8593	24.0138	23.9314	23.3889	23.3097	25.0551	23.4917	24.0167	24.2583	24.4177	5	5	5	414560000
Uncharacterized protein	O06178	23.2372	24.4724	24.4709	NaN	25.1221	22.7023	23.5737	25.7111	24.3409	23.8346	24.8547	24.5444	22.3568	25.011	23.4935	24.3176	25.6735	24.6798	22.9789	25.2033	24.0869	25.0513	25.3931	24.2488	5	5	5	590460000
Putative monooxygenase Rv1533	O06179	27.9973	27.6155	27.656	28.4288	27.1124	27.5662	27.7037	27.1701	27.0705	28.0292	27.6892	27.2063	27.528	27.1478	27.4956	27.1045	27.1652	27.3556	27.3961	27.2285	27.7049	26.8469	26.881	27.1278	14	14	14	5516200000
Uncharacterized protein	O06180	24.32	24.5796	24.9468	24.7221	25.2415	24.5577	24.568	25.9084	25.3464	24.4858	24.7841	24.9427	NaN	22.8965	22.9345	NaN	24.3256	23.9192	NaN	25.205	24.4223	NaN	25.0614	24.8718	5	5	5	669150000
Conserved protein	O06194	NaN	24.1729	24.005	NaN	25.5957	23.8781	24.0232	26.5068	25.4013	22.8004	24.9199	24.9869	25.3171	27.1083	25.7614	23.0562	26.6378	25.4995	24.6055	26.5063	25.4684	25.3347	26.2034	26.0832	5	5	5	1549700000
Uncharacterized protein	O06195	23.348	24.0348	NaN	23.5591	24.039	NaN	23.7668	24.6334	23.7461	23.7525	24.1708	NaN	24.1325	25.1659	24.6081	NaN	24.1195	24.0704	NaN	NaN	23.6917	23.8026	24.034	NaN	6	6	6	351270000
Conserved protein	O06198	24.2244	25.2711	25.2248	24.3875	25.7402	24.7252	24.8936	26.2968	24.4465	25.1814	25.2211	25.1635	24.947	25.5579	24.5176	25.6745	26.0889	25.2676	24.7416	26.039	24.8656	25.6695	26.0668	25.3131	5	5	5	1085600000
Conserved protein	O06216	29.7957	29.4437	29.6051	30.3731	29.2176	29.4586	29.9894	29.6896	29.7463	29.9456	29.9841	29.5892	30.3331	29.8998	29.6793	30.1953	29.7134	29.7575	30.1528	29.7646	29.7315	29.4295	29.313	29.648	22	22	22	26594000000
Alkyl hydroperoxide reductase AhpD	O06218	32.483	31.9625	32.3487	32.63	31.7334	32.4311	32.4028	31.931	31.9757	32.49	32.1304	31.9564	32.5881	32.2046	32.5891	32.3027	31.7355	31.9029	32.3124	31.8322	32.259	31.9	31.7537	32.1743	24	24	24	146130000000
Uncharacterized protein	O06232	NaN	21.1992	21.1462	20.9093	NaN	NaN	NaN	23.2502	NaN	NaN	21.1632	21.0727	21.3741	NaN	20.8781	21.3174	21.595	NaN	21.3922	21.6963	21.1644	NaN	NaN	21.0863	3	3	3	53365000
Probable conserved lipoprotein LppL	O06237	24.7443	24.1777	24.8868	24.8881	23.847	24.7124	24.6443	24.5758	24.2304	24.553	24.426	24.1123	25.2528	24.5922	24.5156	24.8383	24.0353	24.2902	24.7285	24.2917	24.6959	24.211	24.4891	24.6048	6	6	6	695270000
Uncharacterized protein	O06238	25.2107	25.4247	26.145	24.2149	24.8759	24.0939	24.4968	26.3785	25.6644	24.9232	25.2525	25.3615	24.9454	25.6492	25.482	25.7195	26.2323	25.5938	24.9749	26.0335	25.2226	25.8249	26.676	26.0821	6	6	6	1242900000
Conserved protein	O06240	26.7862	26.714	26.5704	27.3027	26.636	26.1108	26.7863	27.4614	26.2848	26.846	26.6447	26.3817	26.8795	26.5548	26.1455	26.4777	27.3325	26.6628	26.5392	27.246	26.5468	25.9701	26.6946	26.7878	17	17	17	3104800000
Conserved protein	O06241	26.1344	26.4109	26.3058	26.0812	26.4745	25.6868	26.3066	26.6468	25.6592	26.4196	26.5026	26.1606	26.4434	26.7473	25.791	26.1899	27.1955	26.6352	25.993	26.9911	26.2941	25.8984	26.6475	26.3412	8	8	8	2338600000
Uncharacterized protein	O06243	NaN	24.2208	24.2364	23.6468	NaN	NaN	24.0449	24.5478	23.3661	NaN	23.2881	24.0667	NaN	NaN	NaN	NaN	23.578	24.7007	NaN	NaN	NaN	NaN	24.202	24.116	2	2	2	392710000
Probable conserved transmembrane protein	O06252	25.3434	26.5886	25.787	25.8267	26.6047	25.9114	25.4232	25.6353	26.6217	25.1978	26.3645	26.4914	25.4138	25.6925	26.0787	NaN	26.0802	26.4846	25.8169	26.5929	26.2722	25.3403	26.9451	26.5697	2	2	2	1991200000
Probable conserved secreted protein	O06277	NaN	NaN	23.0718	22.7909	NaN	22.994	23.0051	21.0088	NaN	23.2548	NaN	NaN	NaN	23.4157	23.0979	23.2988	NaN	NaN	22.9585	23.6215	23.1463	23.6317	NaN	NaN	2	2	2	213100000
Probable conserved transmembrane protein rich in alanine and arginine and proline	O06278	27.0334	26.55	27.0289	27.3848	26.2285	27.0583	27.1678	26.3895	26.4479	27.077	26.8242	26.5534	26.6227	26.558	26.9788	26.7943	26.5273	27.0439	26.7054	26.5173	27.2602	26.3669	26.1745	26.7879	18	18	18	3385000000
Conserved hypothetical alanine and leucine rich protein	O06279	25.8045	25.5048	26.0725	26.1305	25.3764	25.1943	NaN	24.0144	24.7575	26.0052	26.1748	26.2823	25.4011	24.4214	25.3087	24.8837	25.3337	25.2797	25.0393	24.6526	25.4534	25.2021	25.1335	25.317	8	8	8	1326900000
Probable serine protease HtrA (DEGP protein)	O06291	30.0268	29.6122	30.133	29.8834	29.3085	30.0723	30.2546	29.2437	29.5434	29.9345	30.0453	29.483	30.2194	29.6746	29.8921	29.9916	29.5917	29.6818	30.186	29.5386	29.8722	30.4777	29.2495	29.5902	30	30	30	28786000000
Probable lipoprotein LpqJ	O06295	23.2219	22.6781	NaN	23.0087	NaN	22.2265	23.123	NaN	22.2936	22.9262	22.5535	NaN	22.9047	NaN	22.0754	23.2335	22.5724	22.5744	23.1074	NaN	22.5924	NaN	NaN	22.4832	2	2	2	172640000
Probable conserved membrane protein	O06298	27.6632	26.654	26.9668	27.6654	26.6913	26.8489	27.4845	26.7349	26.9931	27.2743	27.387	26.8955	27.5319	26.9942	26.6214	27.6125	26.9827	27.0168	27.4551	26.8305	27.4224	26.7717	27.0069	27.3992	11	11	11	4346200000
Possible transcriptional regulatory protein	O06299	24.5309	25.587	25.4803	24.6101	25.9162	24.7624	24.9897	26.3273	24.7834	25.298	25.5633	25.4332	25.037	25.4734	24.6457	25.1546	26.3108	25.3883	24.5121	26.2556	24.9764	25.0724	25.6079	25.0027	9	9	9	1162100000
Uncharacterized protein	O06300	NaN	24.7059	24.8352	25.2944	24.3646	24.877	24.8321	25.1519	24.4453	24.6264	24.7422	24.8934	24.7467	24.5409	23.9798	24.9661	24.7279	25.0582	24.893	24.7922	24.8137	24.7748	24.1055	24.7927	5	5	5	797750000
Probable heat shock protein transcriptional repressor HspR (MerR family)	O06302	23.8352	24.685	24.6281	23.46	24.7993	23.9267	23.7531	25.31	23.6136	23.8147	24.2562	24.4656	23.7514	24.4105	23.6659	23.7894	24.771	24.638	23.3461	24.8036	24.0761	24.8723	25.102	24.5565	6	6	6	544410000
Conserved protein	O06307	25.961	26.3985	26.1926	26.3782	27.2247	25.7579	26.2438	27.9595	26.0722	26.2873	26.3022	26.3833	25.9789	26.6005	25.6857	26.8647	27.2575	26.5835	26.2641	27.0493	26.1642	26.6369	26.6875	26.6291	8	8	8	2687800000
Conserved protein	O06310	26.9995	27.6546	27.7098	27.1344	27.7867	26.4865	27.1209	28.244	26.8826	27.5263	27.5082	26.9569	27.0767	27.6474	26.8007	27.541	28.2379	27.8077	26.6157	28.2759	27.5392	27.8775	28.0527	27.4033	7	7	7	5154000000
Probable conserved membrane protein	O06311	27.4049	26.6832	27.0982	27.3413	26.5849	27.0382	27.164	27.0289	26.7256	27.0712	26.7734	26.9476	27.3369	27.0386	26.905	27.1638	27.6558	26.9958	27.1417	27.2633	27.1121	26.9043	26.8845	27.1431	11	11	11	4103600000
Conserved protein	O06315	25.9873	25.5812	25.7222	26.4029	25.3641	26.0007	26.0125	25.5971	25.6384	26.386	25.7844	25.2299	26.2059	25.7099	26.0227	25.5838	25.7451	25.4254	26.1121	25.409	25.9792	25.0604	24.9822	25.7687	9	9	9	1727600000
Uncharacterized membrane protein Rv3479	O06342	26.0669	28.2286	27.354	27.1823	28.3053	26.9064	25.7904	26.9475	28.0616	26.6447	28.1556	27.3557	25.4525	28.0657	27.5654	25.8209	26.8383	26.7975	25.3787	26.931	27.1478	25.5934	28.3607	27.6079	21	21	21	4189300000
Possible conserved protein CpsA	O06347	24.5088	24.2833	24.6626	NaN	24.4077	25.0295	24.8325	24.304	23.8754	24.7053	24.2208	24.2019	25.1715	24.2012	24.213	24.8551	24.375	24.0962	24.7919	23.8699	24.5523	25.0632	24.0031	23.9044	6	6	6	658220000
Probable short-chain type dehydrogenase/reductase	O06348	28.2127	27.7961	27.9271	28.4082	27.4407	27.2308	27.9892	27.6855	27.2926	28.0768	28.0443	27.5907	27.9483	27.5201	27.5106	27.5625	27.6375	28.1245	27.8061	27.5678	27.8968	27.2793	27.4411	27.9151	13	13	13	6666500000
Carboxylesterase LipF	O06350	27.5297	27.078	27.1472	27.4862	25.7676	26.9214	26.5367	25.5068	25.9638	27.3909	27.1599	26.3223	27.2145	25.8065	26.4868	24.9258	26.6657	26.0569	24.8918	26.3895	25.3674	26.3624	24.8997	26.8148	7	7	7	3119700000
Possible DNA polymerase	O06363	27.4286	27.0058	26.9036	27.5743	26.5098	26.9809	27.0443	26.7205	26.5668	27.1974	26.8625	26.5975	27.1257	26.5719	26.9243	27.0513	26.8873	26.7607	27.1471	26.806	26.8736	26.4441	26.5489	27.033	12	12	12	3818800000
Possible transferase (Possibly glycosyltransferase)	O06376	25.5439	25.2441	25.3881	25.6233	25.2351	24.8848	25.3844	26.1848	24.7862	25.5427	25.4833	25.1759	25.4259	25.6508	24.8037	25.4376	26.2991	25.3223	25.2534	26.0163	25.3096	24.9217	25.9075	25.1798	9	9	9	1250600000
Conserved protein	O06380	27.8813	27.6506	27.6101	28.0479	27.232	27.9671	27.891	27.8143	27.4611	27.9565	27.9331	27.3396	27.9543	27.6726	27.6526	27.9628	27.4958	27.5156	27.9062	27.6329	27.6331	27.7295	27.2874	27.6064	19	19	19	6412300000
Uncharacterized protein	O06381	25.9292	25.4346	25.8407	26.5296	25.4494	26.3075	26.1948	26.5602	25.7913	26.13	26.1586	25.7541	26.5102	25.677	25.7848	26.4211	25.9394	25.6836	26.3564	25.9957	25.9882	26.011	25.5348	25.4342	10	10	10	2008600000
Conserved protein	O06389	26.9311	27.3705	27.3553	26.8935	27.8654	26.7767	27.2486	28.9525	26.6453	27.2929	27.2767	27.4356	27.1458	27.8158	26.7982	27.6915	28.2848	27.5728	26.6058	28.0981	27.2307	28.035	28.0585	27.5124	8	8	8	5225600000
Uncharacterized protein Rv0525	O06391	28.06	28.5088	28.319	28.3649	29.0714	28.3026	28.8738	29.9488	28.081	28.8166	28.5586	28.4555	28.5634	28.703	27.9736	29.1589	29.6033	28.9372	28.5234	29.3866	28.4291	29.2955	28.9096	28.5699	14	14	14	12374000000
Possible thioredoxin protein (Thiol-disulfide interchange protein)	O06392	25.9058	26.3344	25.8424	25.8205	27.0379	24.835	26.3088	27.8697	25.7272	26.3766	26.4843	26.0316	25.2315	26.4622	25.4161	26.362	27.5036	26.7641	25.4388	27.3253	26.2138	26.5068	26.8115	26.3962	11	11	11	2354000000
Possible cytochrome C-type biogenesis protein CcsA	O06393	24.8661	25.4047	25.386	25.5214	25.2468	25.1796	25.3367	26.0652	25.1299	25.246	25.2416	24.7974	25.7001	24.8609	24.5371	25.0687	25.8997	25.062	25.2016	25.643	25.0466	24.9118	25.3372	24.9868	4	4	4	1155300000
Probable conserved transmembrane protein	O06394	24.5541	24.1135	24.6406	23.5397	23.2187	23.3598	23.626	23.6495	22.8238	23.8094	23.9973	23.1508	22.9315	22.8737	23.0094	23.288	23.1723	23.4936	23.5132	22.7189	23.4546	23.4763	23.0412	22.9998	7	7	7	358040000
Conserved protein	O06396	29.5834	29.0883	29.0334	29.6708	28.4725	29.0843	29.306	28.7727	28.7554	29.3356	29.1981	28.4269	29.3624	28.887	29.0779	29.0468	28.7224	28.7512	29.0853	28.7192	29.0675	28.6629	28.4279	28.9111	19	19	19	15919000000
Possible conserved membrane protein	O06397	24.7422	NaN	24.5212	25.1769	24.9812	NaN	25.0905	26.2852	23.3906	25.315	NaN	25.2534	25.145	25.0317	24.6474	25.5549	25.3172	24.665	24.654	25.7007	25.4186	25.9798	24.7248	24.514	3	3	3	959720000
Probable integral membrane protein	O06403	25.5922	25.3936	25.3029	23.5866	23.9546	24.6229	24.0241	NaN	NaN	24.6643	24.9562	NaN	25.355	NaN	24.9752	24.4841	NaN	24.3754	24.5424	24.1528	24.5795	24.1362	23.8996	24.4666	4	4	4	700010000
Possible conserved membrane protein	O06404	24.4586	24.6676	24.8159	24.5881	24.5732	24.2831	24.0823	23.9289	24.217	24.4993	24.793	24.3597	24.0074	24.3016	24.1679	23.8281	24.1742	23.9321	NaN	NaN	24.6678	23.8739	24.8098	24.2867	4	4	4	567940000
Uncharacterized protein	O06406	NaN	24.6432	24.0532	NaN	24.7748	23.2217	NaN	25.734	23.4435	24.4381	24.1536	23.995	23.3362	24.4459	23.4924	23.894	25.2709	24.5099	23.9375	25.0754	24.1074	24.8683	24.7395	24.5141	6	6	6	552660000
Conserved protein	O06409	27.9026	26.1217	26.8329	26.8714	25.7418	26.3313	26.9731	27.0724	26.938	27.5577	25.8732	27.3103	26.5039	25.3942	26.0801	27.1351	26.462	26.7553	26.6598	26.1683	26.7397	27.3173	26.6771	26.5685	5	5	5	3319000000
Conserved protein	O06412	26.5168	26.7082	27.0724	26.3496	27.2983	26.4706	26.5437	28.1247	26.8275	26.7827	26.6242	27.2166	26.5818	26.712	26.1909	26.8967	27.8356	27.2005	26.2577	27.3912	26.8646	27.3379	27.2087	26.7905	7	7	7	3812300000
Possible oxidoreductase	O06413	27.7993	27.6335	28.0859	28.1652	27.5866	28.1077	28.0029	28.2624	28.0478	27.9514	27.9893	28.0179	28.1682	27.6586	27.3779	28.1452	27.8485	28.0427	28.0943	28.0342	28.031	27.4567	27.4927	27.6282	13	13	13	8073500000
Probable fatty-acid-CoA ligase FadD8 (Fatty-acid-CoA synthetase) (Fatty-acid-CoA synthase)	O06417	26.1873	25.8837	25.7094	25.9504	25.7065	26.1598	26.2381	25.7994	26.0329	25.7783	26.0201	25.6498	26.1746	25.7808	26.15	25.8937	25.879	25.8138	26.4457	25.9524	25.8742	26.4645	25.6273	25.7963	16	16	16	1895500000
Conserved protein	O06418	25.4723	25.2292	25.1729	25.6621	24.7792	25.0998	26.019	24.992	24.7693	25.5024	25.4182	25.076	26.0771	25.2106	25.7453	25.7196	25.1503	25.2041	25.8534	24.9807	25.329	26.1606	25.0304	24.957	12	12	12	1212900000
Probable conserved transmembrane protein	O06422	NaN	NaN	23.7763	23.3592	25.0462	23.2802	23.473	25.2077	22.7826	NaN	23.64	24.4492	NaN	23.8913	22.8601	NaN	23.6813	23.9332	NaN	24.3008	23.2087	NaN	23.804	23.1086	5	5	5	333680000
Probable polyprenyl-diphosphate synthase GrcC1 (Polyprenyl pyrophosphate synthetase)	O06428	28.7653	28.0753	28.5273	28.9617	27.9455	28.9128	28.6398	28.6486	28.4293	28.6782	28.4215	28.299	28.6658	28.1514	28.5643	28.6987	28.2574	28.3164	28.6331	28.3148	28.5393	28.0546	27.9995	28.1218	18	18	18	11392000000
Probable integral membrane protein	O06540	NaN	24.5429	24.888	24.5679	24.585	25.0557	23.2804	24.716	24.7241	24.376	24.7414	24.3637	NaN	23.57	24.4628	24.8388	24.9769	24.3537	24.6845	25.0623	24.5032	NaN	NaN	24.3314	3	3	3	651880000
Probable enoyl-CoA hydratase EchA11 (Enoyl hydrase) (Unsaturated acyl-CoA hydratase) (Crotonase)	O06541	27.3498	27.1915	27.2709	27.7239	26.6644	26.2481	27.2342	27.3602	26.8418	27.3382	27.4344	27.3384	26.5757	26.5664	26.1552	27.0532	27.3696	27.3765	26.983	27.6291	27.1355	26.0254	26.875	26.9727	12	12	12	4133500000
Probable enoyl-CoA hydratase EchA10 (Enoyl hydrase) (Unsaturated acyl-CoA hydratase) (Crotonase)	O06542	26.6443	26.5707	26.6218	26.9185	25.7204	25.4566	26.4391	26.3829	25.9384	26.5	26.7667	26.008	25.8047	25.7322	25.5475	26.1965	26.1018	26.4336	26.1474	26.4693	26.2282	25.4759	25.663	26.1695	4	4	4	2250400000
Probable alpha-methylacyl-CoA racemase Mcr (2-methylacyl-CoA racemase) (2-arylpropionyl-CoA epimerase )	O06543	27.2838	26.8945	27.2109	27.9409	26.7676	27.6292	27.3663	26.7187	26.9321	27.4098	27.2626	26.7137	27.5796	26.8661	27.3562	27.4916	26.9543	26.8159	27.4097	26.812	27.3186	26.6506	26.6773	26.6287	15	15	15	4681100000
Probable transcriptional regulatory protein	O06550	24.8406	24.6501	25.472	24.4504	24.3247	23.9928	24.9636	24.5305	25.7254	25.0056	24.8206	25.8478	24.4404	24.5644	25.0341	24.8241	24.7712	25.2171	24.159	24.5372	25.3253	25.675	25.0396	25.6364	8	8	8	886730000
Probable O-methyltransferase Omt	O06551	24.7281	24.5503	24.8374	25.433	24.5322	24.6295	25.5466	24.8169	24.486	25.0215	24.8959	24.878	25.5539	24.9536	24.5862	25.4093	25.2307	25.2648	25.5778	25.054	25.1182	24.563	24.8115	24.9066	6	6	6	982680000
Uncharacterized protein	O06552	24.2905	24.9718	24.8587	24.298	25.7359	23.9961	24.6799	25.6429	24.6561	24.5548	25.3518	24.9237	24.4098	25.5125	24.5019	24.5836	25.5358	25.5633	24.0674	26.0508	24.7719	25.0958	25.3902	25.2487	4	4	4	982120000
F420H(2)-dependent reductase Rv1155	O06553	24.4078	25.0357	25.4138	25.5207	25.8572	25.2954	25.6447	26.553	24.9208	25.8721	26.0394	25.5986	25.2778	25.7143	24.8071	25.5416	26.4833	26.065	25.203	26.5969	25.6851	26.1305	26.1072	25.2622	6	6	6	1513800000
Conserved protein	O06554	26.8465	26.928	26.8816	26.8488	27.1926	26.6587	27.2469	27.973	27.2658	27.2212	27.2121	27.2521	26.5119	26.9326	26.4898	27.8544	28.0917	27.5891	26.738	27.81	26.9961	27.775	27.446	27.1537	12	12	12	4280200000
Probable respiratory nitrate reductase (Beta chain) NarH	O06560	26.3188	26.3181	26.4217	26.0306	26.1575	26.7223	26.887	24.66	26.559	26.4206	26.0003	26.1993	25.758	25.407	26.4752	26.2198	25.9704	26.128	26.5122	25.586	26.1626	26.5077	25.8171	25.8789	16	16	16	2255200000
Possible GTP-binding translation elongation factor TypA (Tyrosine phosphorylated protein A) (GTP-binding protein)	O06563	28.1066	28.0518	28.133	27.9577	28.0629	28.6771	28.1982	26.7441	28.3633	28.0757	27.5788	28.0386	28.226	27.7624	27.8709	28.1637	26.9885	27.4644	28.4049	27.1593	27.1573	28.471	27.9727	27.4245	25	25	25	8342000000
Conserved protein	O06569	26.5846	26.9897	27.1152	26.4343	27.0882	26.1169	27.0295	28.1548	27.2767	27.1056	27.1107	27.5516	25.2537	25.8365	25.2509	26.7748	27.1213	27.0755	25.9171	27.0492	26.872	26.6438	26.8668	26.3945	7	7	7	3395300000
Conserved protein	O06570	26.4775	26.111	26.1458	26.4916	26.2526	25.3566	26.6196	27.2417	25.7069	26.5826	24.8972	25.9889	26.6903	25.9013	25.5331	26.5553	26.5865	26.3209	26.0856	26.1896	25.7946	26.1954	26.3426	26.1934	12	12	12	2202900000
Probable 6-phosphogluconate dehydrogenase,decarboxylating Gnd2	O06574	28.3989	28.1092	28.3512	28.5529	27.6865	28.6078	28.3141	28.0183	27.947	28.4736	28.3415	27.9924	28.5615	28.2737	28.3692	28.2778	27.9421	28.0106	28.2981	28.1369	28.3539	27.6259	27.8345	27.8722	14	14	14	9131000000
Probable epoxide hydrolase EphC (Epoxide hydratase)	O06576	27.2162	26.7274	27.1165	27.8758	26.6747	27.4141	27.2674	26.6863	26.7834	27.3918	27.2396	26.7429	27.5072	26.521	27.1157	27.4809	26.5326	27.1197	27.5316	26.7881	27.3384	26.6878	26.317	26.8516	14	14	14	4370600000
Conserved protein	O06578	26.6933	26.6169	26.8999	26.5774	27.4453	26.4132	26.9406	28.1874	26.598	27.2185	26.9114	26.9978	26.543	27.0164	26.0724	27.4507	27.8843	27.2122	26.5374	27.8909	26.8154	27.5715	27.2918	26.8335	13	13	13	3862500000
Probable pyruvate, phosphate dikinase PpdK	O06579	23.5709	23.3882	23.8261	23.7397	22.9855	23.7446	24.1258	23.8145	23.444	23.4686	23.6178	23.3109	22.9441	22.4614	23.0579	23.4742	23.5133	23.5183	23.7728	23.6253	24.0117	23.1774	23.1296	22.9039	7	7	7	350370000
HTH-type transcriptional regulator PrpR	O06581	23.8841	24.5499	24.5094	24.5342	24.331	25.445	24.5547	24.8044	24.9049	24.1517	25.0567	24.7338	25.6019	24.8918	24.4839	25.3558	25.0685	24.1711	25.6056	24.7326	24.5811	25.5763	24.5148	24.3433	9	9	9	901590000
2-methylcitrate dehydratase	O06582	25.8155	26.1993	26.8353	26.1557	26.9862	28.4894	26.4194	26.9185	27.3313	26.6301	27.3465	27.5231	28.4318	27.5757	27.4629	28.0366	26.9208	26.7774	28.1567	26.8558	26.8675	28.8921	26.8905	27.1822	18	18	18	5405500000
Conserved membrane protein	O06583	24.4775	24.4735	24.8165	24.7577	24.4299	24.9623	24.9652	NaN	24.7345	24.4778	24.7934	24.7173	NaN	24.8668	24.6108	NaN	24.3596	24.5854	NaN	24.4131	24.5768	NaN	NaN	24.2513	6	6	6	714690000
Conserved protein	O06592	27.3561	28.1583	28.1361	27.3211	28.6935	27.5825	27.7398	29.2695	27.5975	27.8837	28.2022	27.9559	27.9102	28.7672	27.7644	28.4921	29.0766	28.441	27.3668	28.9746	27.8826	28.6876	28.7557	28.1931	12	12	12	8378900000
Conserved protein	O06597	27.5274	27.9064	28.1675	28.0829	28.206	27.4371	28.1328	29.1109	27.6714	27.9665	28.0217	28.055	28.5846	28.4934	27.6464	28.0194	29.0056	28.3634	28.164	28.7627	28.0133	27.6158	28.6509	28.1751	15	15	15	8515500000
Probable PhiRv1 integrase	O06604	25.3108	24.7788	24.8753	25.8509	24.3719	25.3346	25.2084	24.8273	24.6242	25.2015	24.8511	24.7781	25.1275	24.7943	25.3706	24.9546	24.7525	24.9821	25.1943	24.7751	25.2055	24.689	24.48	24.9093	13	13	13	1036200000
Probable PhiRv1 phage protein	O06610	22.8647	24.4576	24.9901	22.8575	24.4818	23.0384	22.8752	25.2843	26.371	24.2596	26.3994	25.6353	23.0415	23.9758	23.7892	24.4855	25.1238	25.0667	23.3024	25.2799	25.0723	24.6308	24.502	24.506	3	3	3	779200000
Probable PhiRv1 phage protein	O06611	25.8164	26.5266	26.7566	26.3319	26.3607	25.6294	26.5772	27.2862	26.7475	26.5566	26.5163	26.7632	25.4656	26.2472	25.701	26.3903	26.6622	26.4772	24.8657	26.9123	26.7766	26.5431	26.5952	26.4482	5	5	5	2444100000
Probable PhiRv1 phage protein	O06612	NaN	24.3491	24.4207	24.0436	24.1838	24.093	24.1055	24.7316	24.1813	24.2664	24.3086	NaN	NaN	NaN	NaN	NaN	24.7415	24.4	NaN	24.6024	24.2881	24.0748	NaN	24.2451	3	3	3	554310000
Probable PhiRv1 phage protein	O06614	23.9585	23.6775	23.9141	23.6678	23.7757	23.8766	23.8055	23.7529	23.6537	23.4203	23.6883	23.9505	24.9621	23.9952	24.0495	24.1241	NaN	24.2711	23.8241	NaN	23.9304	24.6781	23.6586	23.5464	9	9	6	447430000
Conserved protein	O06619	22.9466	24.463	23.4367	22.9998	25.1306	22.8534	23.7593	25.9946	NaN	24.0274	24.5892	23.6146	23.7399	24.9698	23.6999	24.9044	25.2145	23.8941	23.4937	25.1946	23.458	24.9209	25.3356	24.2099	4	4	4	568840000
Possible Inv protein	O06624	26.0837	24.7726	25.1807	24.6603	NaN	24.0905	24.772	24.2274	23.8562	24.2867	23.7389	23.6379	23.5736	22.7038	23.4092	23.9911	23.6856	24.5122	24.0593	23.9547	24.8482	NaN	NaN	24.2781	3	3	3	618010000
Conserved protein	O06633	28.0615	28.0986	28.2129	28.0525	28.7081	27.2963	28.2077	29.5506	28.2202	28.5355	28.0408	28.5081	27.7792	28.5373	27.7982	28.6461	28.7308	28.3802	27.62	28.7595	27.9167	28.8868	28.7982	28.6005	10	10	10	9262200000
Neutral ceramidase	O06769	27.6838	27.9612	27.6218	27.3748	27.9295	28.0849	27.9927	25.4077	28.3695	27.6385	27.804	27.667	28.0743	27.9036	27.8641	27.9586	26.9353	27.2286	28.2659	26.8113	27.2068	28.6141	27.8655	27.1594	21	21	21	6488200000
Conserved protein	O06790	26.3366	24.8881	24.9367	24.7324	21.6425	23.0501	25.8508	22.8082	23.9961	24.4407	22.741	22.8035	NaN	22.4842	24.1374	21.8581	23.0779	25.1619	22.7171	22.2258	25.2723	22.7835	22.533	24.369	7	7	7	600090000
Possible exported protein	O06796	25.0513	25.2945	25.6143	25.0181	25.8274	24.7462	25.4451	27.0495	25.6076	25.5085	25.5933	25.6061	25.1685	25.6456	24.95	25.7953	26.5926	25.696	24.9555	26.3912	25.2865	26.1384	26.0398	25.7755	5	5	5	1424700000
Uncharacterized protein	O06797	25.4425	24.9203	24.9421	25.3162	24.9263	25.4135	25.5348	25.2609	25.9121	25.5731	25.3087	25.4125	25.6436	24.8887	25.5492	25.5154	25.429	25.7149	25.2942	25.6577	25.5054	24.7934	24.7847	25.6059	10	10	10	1430100000
Alkyl hydroperoxide reductase AhpD	O06800	23.1189	23.9875	23.8087	23.6014	24.4438	23.6785	NaN	25.3406	23.5793	24.017	24.1212	24.2783	25.4865	24.8128	24.294	24.2335	24.421	24.1583	23.7736	24.5423	23.634	26.0455	24.6645	24.3619	4	4	4	577040000
Conserved protein	O06802	27.7029	27.5871	27.4182	27.9705	27.0071	27.6524	27.6475	27.5204	27.3314	27.6518	27.8774	27.1596	27.8424	27.5228	27.8439	27.5725	27.2037	27.3743	27.5659	27.3975	27.4071	27.0443	27.0427	27.2483	15	15	15	5508100000
Conserved protein	O06803	29.7946	29.055	29.1332	30.0166	28.9814	29.7527	29.5851	29.0789	29.2824	29.7861	29.2879	28.8941	30.0274	29.2772	29.1682	29.5864	29.0554	28.9028	29.872	29.2016	29.3413	28.9427	28.9577	29.2914	12	12	12	20885000000
Probable transcriptional regulatory protein	O06806	24.602	24.3049	24.1919	24.1656	24.5922	23.7189	24.4307	25.3399	23.9432	24.4691	24.5705	24.0198	24.6806	24.6458	23.654	24.2291	25.1391	24.587	24.273	25.121	23.8788	23.9984	24.7173	24.1315	7	7	7	609080000
Putative OXPP cycle protein OpcA	O06813	28.0091	27.6396	27.6398	27.9783	26.7396	27.6043	27.7352	27.2666	27.1883	27.6365	27.7992	26.8244	27.3415	26.905	26.822	27.5476	27.0442	27.2003	27.5712	27.2452	27.4993	26.4826	26.5331	26.9487	17	17	17	5182000000
Uncharacterized protein	O06815	26.2652	26.4094	23.8984	25.7189	26.7648	24.6328	26.3098	27.7342	24.7857	26.7384	25.9337	25.8421	26.5926	25.172	NaN	26.8603	27.2618	25.1049	25.1427	26.4894	25.5263	26.9342	26.0979	24.7539	6	6	6	2028800000
Uncharacterized protein	O06816	26.8648	26.8484	27.1989	26.6385	27.7771	26.5609	26.9009	28.8169	26.7351	26.9264	27.3238	27.3227	27.1051	27.5688	26.5015	27.8472	28.0279	27.6382	26.5338	28.0604	26.8872	28.0106	27.9151	27.2853	9	9	9	5152900000
Probable biotin sulfoxide reductase BisC (BDS reductase) (BSO reductase)	O06817	29.3937	29.337	28.6725	29.2814	29.8115	29.3051	29.6747	28.1468	29.497	29.6475	28.8421	29.3994	29.7505	29.5611	29.2843	29.3685	28.3204	28.7774	29.7312	28.2626	29.1987	30.2427	29.4782	30.0177	18	18	18	15730000000
Uncharacterized protein	O06820	24.3523	24.915	24.9617	24.0383	25.0698	23.555	24.5857	26.3521	24.1895	24.7628	24.1539	24.4865	24.5241	24.6893	23.7757	25.2796	25.7886	25.0882	24.0292	25.3894	24.6647	25.2562	25.7983	24.883	4	4	4	816710000
Conserved membrane protein	O06827	24.7778	24.6576	24.4984	24.9591	24.4079	24.9776	24.9094	24.8291	24.518	24.8811	24.8998	24.4757	25.4856	24.6842	24.892	25.2342	24.5619	24.4263	25.3582	24.2946	24.7955	24.9289	24.7704	24.6031	11	11	11	866870000
Conserved protein	O06829	26.9847	26.3449	26.4563	27.1659	25.9812	26.8757	26.51	26.3299	26.2372	26.844	26.5203	25.9214	26.638	26.2355	26.6313	26.7124	26.1747	26.1191	26.7953	26.0856	26.5145	25.826	25.9069	26.2853	16	16	16	2836800000
Uncharacterized protein	O06830	25.4342	25.2344	25.9354	26.1199	25.31	25.4637	25.5996	26.3705	25.5806	25.774	25.9838	26.141	25.9445	25.6573	25.1541	25.695	26.4149	26.0897	25.7008	26.3506	25.808	24.8736	25.6259	25.8512	7	7	7	1795900000
Possible long-chain-fatty-acid--CoA ligase FadD12 (Fatty-acid-CoA synthetase) (Fatty-acid-CoA synthase)	O06831	27.3266	27.0149	27.1011	27.1718	27.1345	27.213	27.465	27.0291	27.096	27.1862	27.0647	26.9331	27.5923	27.2636	27.1963	27.366	27.2814	26.8852	27.3862	27.2255	27.0604	27.7598	27.2376	27.0433	18	18	18	4475600000
Probable esterase LipO	O06832	25.1867	25.0278	24.996	25.6677	24.9431	25.3265	25.6261	25.2027	24.7042	25.2285	25.3706	24.6239	25.332	24.8467	25.1823	25.0494	24.927	24.7528	25.3516	24.9411	25.0718	24.8577	24.5874	24.6099	10	10	10	1088900000
Probable fatty-acid-CoA ligase FadD7 (Fatty-acid-CoA synthetase) (Fatty-acid-CoA synthase)	O07169	29.4454	29.1072	29.2796	28.6767	28.4864	28.9998	29.2116	28.6525	28.6844	29.0001	28.8425	28.9765	31.1857	30.2598	30.2341	29.1233	28.9771	28.7776	29.2352	28.6901	28.79	31.2966	29.6917	29.9673	23	23	23	21812000000
Conserved protein	O07171	22.9382	23.8309	23.3961	NaN	24.0234	NaN	22.8692	24.9201	21.6194	22.9729	23.0544	23.8213	22.6102	24.0834	23.2408	23.9551	24.9543	23.835	22.0949	24.1693	23.3594	24.14	23.5498	23.2809	7	7	7	336380000
Uncharacterized protein	O07173	25.3201	25.9384	26.038	25.3097	26.1323	25.4312	25.3856	26.8912	25.0082	25.9868	26.3937	26.1043	25.6911	26.5655	25.6166	25.6394	26.9226	26.3137	24.8911	26.6618	25.7765	26.1088	26.6761	25.8023	7	7	7	1752000000
Probable serine protease PepA (Serine proteinase) (MTB32A)	O07175	29.9457	28.9919	28.7911	29.4776	28.1192	28.3556	28.4875	28.2407	28.3281	29.1663	29.085	28.3262	27.974	27.7244	27.5376	27.8757	27.9277	28.052	28.2872	28.0227	28.2635	27.7181	27.8081	27.7321	4	4	4	11240000000
Maltokinase	O07177	29.6998	29.1533	29.325	29.535	28.7077	29.5007	29.4898	28.9805	29.0044	29.4397	29.5121	28.852	29.6233	29.0048	29.1557	29.2913	28.951	28.9468	29.521	28.8794	29.2343	29.3345	28.7482	29.1027	23	23	23	18569000000
Probable peptidase	O07178	27.3664	26.9705	27.2695	27.1834	27.5537	27.5806	27.4785	24.9855	27.6503	27.3801	26.581	27.3372	27.9177	27.4369	27.0038	28.0082	26.7908	26.5623	28.0354	26.3924	27.0121	28.3695	27.6675	27.3787	30	30	30	5039300000
Enoyl-CoA hydratase EchA2 (Enoyl hydrase) (Unsaturated acyl-CoA hydratase) (Crotonase)	O07179	26.877	26.2313	26.4011	26.6421	25.0568	25.8578	26.4565	25.7346	25.197	26.5648	26.3103	25.9141	26.107	25.7808	26.0358	26.0054	25.8337	25.8821	25.8837	25.2435	26.2948	25.3528	24.7725	25.9706	5	5	5	2116100000
Conserved alanine and valine and glycine rich protein	O07191	25.3252	24.9736	24.7993	25.4858	24.0851	25.129	25.3193	24.3479	24.6431	25.2937	25.0674	24.2612	24.6634	24.1143	24.8693	24.7627	24.3235	24.5971	25.259	24.3896	24.4854	24.1381	24.0998	24.751	9	9	9	877380000
Conserved protein	O07196	27.0158	27.5243	27.627	26.9413	27.8061	26.6536	27.2135	28.3304	26.9584	27.3023	27.4175	27.2849	26.8764	27.6851	26.7551	27.5945	28.2587	27.6154	26.6301	28.1945	27.1543	27.8975	28.0385	27.4581	10	10	10	4895600000
Uncharacterized protein	O07206	24.7159	24.7507	24.843	NaN	25.3096	NaN	24.879	26.8135	25.3214	24.7061	24.6738	25.6471	25.2274	25.7248	24.7623	25.3648	26.2399	25.1425	24.4641	25.8594	24.7445	26.4978	25.7244	25.2006	7	7	7	1044100000
Conserved protein	O07222	23.3034	22.6476	24.6128	22.6389	23.1421	23.6517	24.0606	23.8277	25.7831	NaN	22.5791	24.6246	24.0641	23.9521	24.3924	23.834	23.71	26.4482	23.055	NaN	25.5345	25.0481	24.6257	25.8054	2	2	2	630340000
Antitoxin VapB2	O07227	24.0218	22.7534	25.1262	23.8129	23.2845	23.2855	24.2077	24.9207	24.7813	24.2916	23.6868	25.0323	24.0376	23.9233	24.2423	24.2056	23.1833	24.5769	23.4409	24.2721	24.1779	24.7177	23.9453	25.1195	3	3	3	588110000
Probable dehydrogenase/reductase	O07230	26.0337	25.5807	26.0568	26.1382	24.9783	25.7614	25.5898	25.6695	25.3682	25.6944	25.9711	25.4497	25.9374	25.4457	25.7461	25.6635	25.0667	25.7556	25.9262	25.584	25.8593	25.1467	25.2471	25.4672	12	12	12	1555100000
Uncharacterized protein	O07234	24.6773	25.6957	25.635	24.4308	25.8997	24.801	25.2143	27.1645	24.8213	25.2285	25.6756	25.6163	25.2014	26.007	25.0643	25.5553	26.3835	25.701	24.4801	26.4012	25.3363	25.9966	26.2878	25.5091	5	5	5	1362300000
Probable conserved integral membrane protein	O07235	26.1278	26.4649	26.7107	26.3992	26.6352	26.244	26.9152	26.8437	26.0762	26.424	26.5744	26.1146	26.4449	26.3128	26.3437	26.573	27.0456	26.4493	26.3222	27.1201	26.4641	26.821	26.6603	26.5014	3	3	3	3263500000
Possible conserved exported protein	O07236	25.8645	25.8699	25.1488	24.385	24.7175	23.1532	24.3065	25.3355	23.1089	24.6285	24.2509	23.4848	22.7309	22.7066	23.7005	23.169	24.0576	24.0397	22.888	23.5972	24.2031	24.0345	23.738	23.6248	4	4	4	598060000
Conserved protein	O07237	24.1366	24.6427	24.5888	NaN	25.2974	NaN	24.4146	26.2917	24.3611	24.6775	24.9528	25.2986	24.6794	25.2196	24.2539	25.112	26.2645	25.2659	23.0446	25.9533	NaN	25.5714	25.7685	24.9591	4	4	4	791450000
Uncharacterized protein	O07238	25.416	24.2566	24.5227	25.4873	24.1374	25.0962	25.1497	24.5722	24.8683	24.9284	25.1802	24.8346	24.6266	23.5755	23.9281	25.1002	24.3667	24.9031	25.4395	25.0383	24.6197	24.5433	24.4174	24.5214	5	5	5	921920000
Conserved hypothetical proline and threonine rich protein	O07239	25.4296	25.2689	23.818	24.8862	24.0009	25.5315	25.0296	23.3369	24.6748	24.7037	23.8407	23.6039	NaN	NaN	25.3051	23.8013	23.4783	24.1009	24.2081	NaN	24.1596	24.3629	25.9629	23.709	6	6	6	693450000
Possible conserved membrane protein	O07241	26.054	25.4717	26.3473	26.1535	25.5746	25.5817	25.5321	24.7612	25.5712	26.0851	25.7253	26.0217	26.0266	25.8347	26.2858	25.5892	25.7025	25.8418	25.6705	25.5872	26.0806	25.4086	25.3086	25.8622	5	5	5	1723700000
Possible beta-1,3-glucanase	O07242	30.5858	29.5247	29.4988	29.9902	28.5144	28.2098	29.3368	29.0484	27.9408	29.8387	28.748	28.7704	28.0727	27.5583	27.6861	28.1801	28.5311	28.888	28.3148	28.3016	28.7381	27.4321	27.9127	28.2173	8	8	8	15140000000
Possible muconolactone isomerase	O07243	24.3877	24.9023	24.9798	24.5014	24.5869	23.7783	24.7155	25.5141	23.9895	24.9566	24.8985	24.7793	24.3352	24.4759	23.4545	24.6146	24.9271	24.6244	23.7088	24.7409	24.5229	24.0632	24.1464	23.8556	5	5	5	722600000
Possible glycerophosphoryl diester phosphodiesterase GlpQ2 (Glycerophosphodiester phosphodiesterase)	O07244	27.1748	27.0302	27.2609	27.6978	27.0068	26.9197	27.3639	27.7937	27.2173	27.1942	27.3627	27.226	27.2986	26.9884	26.5444	27.324	27.846	27.5355	27.4686	27.7798	27.0959	26.7075	27.3675	27.1663	12	12	12	4599500000
Possible transcriptional regulatory protein (Possibly TetR/AcrR-family)	O07252	23.9857	24.3462	24.2284	24.0364	24.7487	23.6426	24.2637	26.0348	24.1677	24.477	24.89	24.66	24.545	25.2438	24.0495	24.7943	25.508	24.5535	23.5011	25.4485	23.8108	25.0469	25.1151	24.4263	6	6	6	698720000
Uncharacterized protein	O07253	23.1423	24.0515	NaN	NaN	24.5162	NaN	24.1249	25.7035	NaN	23.7315	23.4774	23.0087	NaN	23.6571	22.7326	NaN	24.8129	23.6268	22.3162	24.171	23.2764	23.9298	24.0261	23.2509	7	7	7	332720000
Possible dehydrogenase/reductase	O07255	27.4966	26.906	27.1019	27.8427	26.4797	27.0394	27.2291	26.8215	26.8097	27.3175	26.8749	26.6886	27.9438	27.1788	27.5689	27.1665	26.8278	26.9974	27.0465	26.6994	26.9854	27.0975	26.8839	27.0968	11	11	11	4314300000
Conserved protein	O07256	28.9673	28.0076	28.1345	28.9532	27.75	27.7312	28.7682	27.6288	27.8591	28.8519	27.9065	27.9597	28.7233	27.7007	27.8813	28.2553	28.4519	28.2791	28.5483	27.8455	28.3057	28.0184	27.556	28.2716	10	10	10	9502500000
Possible oxidoreductase	O07406	27.2829	27.1937	26.9225	27.5082	26.5749	27.3925	27.3641	26.6046	26.821	27.184	26.9915	26.5321	27.0659	26.831	27.1861	26.875	26.7632	26.8979	27.1383	26.7403	27.3353	26.6647	26.4746	26.9767	13	13	13	4073400000
Conserved protein	O07408	24.1042	24.5961	22.6975	NaN	24.1548	23.5047	24.1013	24.2086	24.0691	24.0701	23.8323	24.0512	24.0405	24.2056	23.9687	24.6766	24.3832	24.0747	24.4833	24.4163	23.8772	25.1432	24.1423	24.1339	3	3	3	546960000
Probable fatty-acid-CoA ligase FadD5 (Fatty-acid-CoA synthetase) (Fatty-acid-CoA synthase)	O07411	28.2092	28.0045	27.3164	27.7713	27.4118	27.4782	28.0359	27.5415	27.2181	28.1117	27.7426	26.7693	26.441	26.4768	27.0633	27.0542	27.2849	27.3399	27.4445	27.3913	27.5034	27.306	26.7919	26.9333	18	18	18	5397900000
Conserved integral membrane protein YrbE1A	O07412;I6Y870	26.3608	25.5076	25.5687	26.3823	26.1454	24.9878	25.7381	25.8459	25.4695	26.1712	25.6097	25.1745	26.1036	25.747	25.3457	25.7724	25.8385	25.356	25.6837	25.9901	24.9679	25.6642	25.8494	25.6495	3	3	3	1659700000
Mce-family protein Mce1B	O07414	28.9471	28.511	28.5011	28.8891	27.8108	28.0942	28.5866	28.2709	27.679	28.7529	28.701	28.005	27.7804	27.5222	27.9827	28.0452	27.9445	27.8571	27.947	28.0579	28.3905	27.3767	27.6974	27.6627	20	20	20	9158300000
Mce-family protein Mce1C	O07415;O07787	28.9438	28.3436	28.0973	28.1957	27.8746	27.9483	28.4331	27.6813	27.7019	28.4514	28.2982	27.5024	27.2365	27.4755	27.5329	27.623	27.6283	27.4151	27.5977	27.7283	27.646	27.8017	27.3709	27.4396	27	27	27	7315700000
Mce-family protein Mce1D	O07416;I6WYT7	28.7825	28.3482	28.3148	28.2238	27.9293	28.1463	28.6138	27.6696	27.8212	28.565	28.1427	27.7839	27.4573	27.4238	27.5853	27.7131	27.7849	27.5141	27.7173	27.5646	27.7549	28.1398	27.483	27.5538	19	19	19	8128900000
Possible Mce-family lipoprotein LprK (Mce-family lipoprotein Mce1E)	O07417;I6Y461	28.9307	28.6578	28.4116	29.0926	27.6176	28.1229	28.506	27.9004	27.5134	28.8977	28.8676	27.7236	27.7882	27.6731	27.8407	27.8192	27.9842	27.9938	27.8496	28.0778	28.2667	27.0413	27.6366	27.6581	14	14	14	9036000000
Probable conserved Mce associated membrane protein	O07419	26.4698	26.3081	26.717	26.8307	26.2871	26.6675	26.6751	25.8204	25.961	27.0209	26.2891	26.3438	26.4167	25.7647	26.4302	26.5939	26.1228	26.4075	26.5028	26.1968	26.7096	26.1874	25.7365	25.8458	7	7	7	2564400000
Probable conserved Mce associated transmembrane protein	O07420	27.3082	26.9475	27.0042	27.488	26.16	27.0043	27.2015	26.8753	26.7381	27.1946	26.8762	26.5432	27.0967	26.4341	26.9148	26.9579	26.4289	26.6087	27.1289	26.8653	26.8206	26.2438	26.1648	26.5306	9	9	9	3616700000
Probable conserved Mce associated protein	O07421	26.6804	27.7801	27.1329	26.5236	28.0404	26.4945	27.1336	28.704	26.6324	27.3188	27.7077	27.2654	26.7717	27.7246	26.8045	27.4027	28.2125	27.4397	26.411	28.1771	27.3284	27.7702	27.88	27.4013	12	12	12	4872500000
Probable conserved Mce associated membrane protein	O07422	27.7845	27.4562	28.0581	28.2407	27.275	27.917	27.8782	26.9038	27.5362	28.1199	27.451	27.6606	27.7697	27.1247	27.7452	27.8841	27.2962	27.691	27.7081	27.3133	27.924	27.4079	27.089	27.1516	13	13	13	6403600000
Possible lipoprotein LprO	O07423	24.6357	23.0498	23.0858	23.1753	NaN	NaN	22.9708	NaN	NaN	22.6475	NaN	NaN	22.7451	NaN	23.6545	22.5302	NaN	23.6907	22.2178	NaN	23.2356	23.426	22.4524	24.4109	6	6	6	206770000
Probable conserved transmembrane protein	O07424	28.8197	28.2488	28.895	29.0912	28.1723	29.233	28.7875	28.4576	28.3761	28.7911	28.7662	28.3223	28.8279	28.3895	28.6349	29.1714	28.2747	28.6369	28.8298	28.3152	28.8782	28.1337	28.2652	28.6776	13	13	13	12755000000
Monoacylglycerol lipase	O07427	30.219	29.5151	29.7867	30.7167	29.1872	29.6236	30.1887	29.4735	29.676	30.18	29.7822	29.6731	30.2961	29.2947	29.6096	30.2473	29.5097	29.95	30.086	29.4812	29.8049	29.4803	29.2366	29.6631	16	16	16	28306000000
Uncharacterized protein	O07428	25.8703	25.648	26.2602	25.1739	24.4568	24.1537	24.6861	24.436	23.9329	25.5255	25.1774	24.999	24.6728	24.2243	23.9208	24.2218	24.6585	24.6245	24.2365	25.0472	25.0004	NaN	23.7152	24.0969	9	9	9	839120000
Uncharacterized protein	O07429	NaN	23.3187	NaN	NaN	24.0631	NaN	NaN	23.8791	22.3306	NaN	23.8151	NaN	NaN	23.7413	NaN	23.1275	23.7533	23.1338	NaN	23.1713	NaN	23.0054	23.7032	23.1716	3	3	3	216620000
Probable beta-glucosidase BglS (Gentiobiase) (Cellobiase) (Beta-D-glucoside glucohydrolase)	O07430	25.1861	25.384	25.4654	24.8187	25.605	25.4133	25.1959	NaN	25.5591	25.1704	24.3443	25.2823	25.5466	25.2617	24.8948	25.2446	24.5557	24.307	25.2041	24.0454	24.5396	25.8198	25.8242	25.2598	9	9	9	1091400000
Probable O-methyltransferase	O07431	27.0093	26.7675	26.9914	27.0825	27.2925	26.6546	27.5239	28.0427	26.6621	27.1389	26.7725	26.8643	27.4744	27.3225	26.695	27.4229	27.7255	27.035	27.0713	27.4477	26.7477	26.8448	27.3124	27.0876	10	10	10	4111400000
Probable conserved transmembrane protein	O07432	NaN	25.3105	25.7126	26.3259	27.0843	27.0187	26.603	28.0762	26.6009	25.6905	NaN	NaN	27.2504	27.4301	26.9251	27.5665	27.5864	NaN	26.9185	NaN	26.7244	27	26.9895	NaN	1	1	1	3089500000
Copper-sensing transcriptional repressor RicR	O07434	26.2479	26.723	27.0588	26.9765	27.7044	26.8216	26.9942	28.3065	27.0953	27.1726	27.275	27.7136	27.4243	27.7935	27.5447	27.997	27.7953	27.8491	27.1736	27.6338	27.6	28.5783	27.5722	27.6044	4	4	4	4985400000
Putative isocitrate lyase subunit A	O07718	25.5673	25.4684	25.6944	25.5762	24.5321	25.6396	25.2067	24.5506	25.0821	24.9863	25.6105	24.8953	25.312	25.3832	25.288	25.1102	24.8024	24.6055	25.1304	25.145	25.1016	24.5611	24.7985	24.5878	13	13	13	1105700000
Uncharacterized protein	O07719	22.1666	23.1391	23.1587	22.3561	24.0829	22.5071	22.4755	25.6025	23.2245	22.6489	23.2559	23.3489	22.7336	23.5683	22.7964	23.4994	24.9802	24.0011	22.3404	24.6532	22.6602	23.8073	23.8673	23.2897	3	3	3	323540000
Possible oxidoreductase FadB5	O07721	27.5317	27.1447	27.5424	27.7261	26.5948	27.6995	27.4135	26.6713	27.0466	27.2369	27.4883	26.7028	27.5696	26.7054	27.1286	27.3125	26.8109	26.7633	27.6108	26.6565	27.4195	26.6714	26.3115	26.8457	13	13	13	4564300000
Conserved protein	O07726	24.4972	NaN	NaN	24.8201	25.5381	24.8482	24.7834	26.9023	25.0933	23.8217	24.9797	24.6995	NaN	25.272	24.738	24.9472	25.48	25.0272	24.6817	25.4699	24.8618	25.0272	25.3614	24.8995	2	2	2	860230000
Anti-sigma factor antagonist	O07728	NaN	26.6308	26.2805	25.4814	26.9155	25.4066	25.8536	26.8405	25.7249	25.9015	26.2353	25.8084	24.1763	25.797	25.2813	25.3639	26.8899	25.705	24.9922	26.7771	25.5976	25.2005	26.2457	25.774	7	7	7	1733300000
Probable lignin peroxidase LipJ	O07732	26.8294	26.4219	26.5273	27.1792	26.1178	26.8546	26.9306	26.3143	26.4633	26.7771	26.7433	26.2071	27.1564	26.4244	26.622	27.0532	26.4226	26.3979	27.1553	26.6091	26.4788	26.7868	26.2043	26.376	16	16	16	3117100000
Uncharacterized protein	O07738	25.2799	25.4626	25.7729	25.7886	24.8165	26.2251	25.8482	25.5099	25.8909	25.5297	25.5845	25.7855	26.3191	25.6587	26.0574	26.1126	25.6053	25.556	26.2547	25.6177	25.8596	25.7338	25.3484	25.5232	10	10	10	1692700000
Uncharacterized protein	O07739	27.329	27.7948	29.1033	27.4224	27.993	28.1902	27.7383	28.8712	29.6969	28.0563	27.5219	29.2971	27.9027	27.8261	28.6744	28.2596	28.3335	28.665	27.1004	28.4015	28.506	28.9803	28.8085	29.2703	7	7	7	9755400000
Uncharacterized protein	O07742	NaN	24.2255	24.3934	24.2558	25.0103	22.5749	23.4914	25.0473	23.8058	23.8288	24.184	24.1032	23.9299	24.612	23.5572	23.8358	25.5406	24.2833	23.5087	25.4263	24.1056	24.8431	24.4374	24.5252	5	5	5	554670000
Uncharacterized protein	O07748	23.2195	23.6628	NaN	NaN	23.2772	22.321	22.6091	24.3384	NaN	22.9361	NaN	NaN	22.7457	NaN	NaN	NaN	NaN	22.9651	NaN	23.128	NaN	23.762	NaN	22.5287	3	3	3	198340000
Probable short-chain type dehydrogenase/reductase	O07749	26.1961	26.0183	26.1463	26.7083	25.7233	25.9657	26.6123	26.1968	25.8612	26.4297	26.1742	25.917	26.2047	25.9491	25.9725	26.4726	25.8992	26.4869	26.2963	25.7449	25.9796	25.4137	25.5406	26.1902	8	8	8	2093600000
Uncharacterized protein	O07751	23.8804	23.1607	23.1717	24.0283	23.0241	23.5941	24.4787	23.3533	22.9432	23.8899	23.5037	NaN	23.6576	22.9849	23.2971	23.5738	23.3753	22.9769	23.5956	23.0096	23.2258	NaN	23.2325	NaN	7	7	7	335520000
Probable glutamine synthetase GlnA3 (Glutamine synthase) (GS-I)	O07752	26.883	26.0919	26.3033	26.8159	25.9735	26.4478	26.6312	26.1393	26.1263	26.5046	26.3746	25.8359	26.4861	26.0634	26.3192	26.1172	26.2253	26.2262	26.5979	26.1519	26.3613	26.191	25.9034	26.0383	10	10	10	2459400000
Conserved protein	O07754	28.4321	28.8675	28.6432	28.1071	29.3931	28.0303	28.654	29.8777	28.2452	28.6763	28.6678	28.7045	29.0245	29.5577	28.5033	29.2281	29.7684	29.1983	28.1415	29.5969	28.5889	29.6903	29.8402	29.1283	9	9	9	14196000000
Uncharacterized protein	O07755	26.3527	26.2747	25.8748	26.1782	26.6316	25.5177	26.5238	27.8078	25.9301	26.4244	26.5936	26.1334	26.438	26.5254	25.4802	26.4739	27.545	26.3544	25.8078	27.3237	25.8666	26.9418	26.8051	26.2133	7	7	7	2585500000
Antitoxin VapB27	O07779	26.2211	26.5949	24.6901	25.5329	26.2548	24.9582	26.2007	27.246	25.9428	NaN	26.1539	NaN	NaN	25.556	NaN	25.5854	26.264	26.5024	24.9802	24.9556	NaN	26.0258	25.4645	25.986	2	2	2	1484300000
SL1278 acyltransferase Chp1	O07801	23.2902	22.0951	22.1089	22.8443	21.3218	21.6695	23.2029	22.0589	21.4578	NaN	22.2991	21.9437	NaN	21.9116	21.8889	NaN	21.3416	22.0364	NaN	21.6726	22.466	NaN	22.0491	22.2807	3	3	3	118800000
Uncharacterized protein	O07804	25.6187	26.2835	26.3725	25.8012	26.938	26.1132	25.9408	28.0184	26.3875	26.4131	25.9869	26.7389	26.3961	26.4172	25.6925	26.743	27.2803	26.7857	25.6212	27.0024	26.2843	26.9001	27.0785	26.6188	12	12	12	2860600000
Possible phosphotransferase	O07806	25.0664	24.9874	25.0807	25.3111	25.0611	24.2936	25.0357	25.777	24.3045	24.9625	24.3173	24.9395	24.719	24.5777	23.9942	24.7515	25.8293	25.0611	24.8652	25.7207	24.7433	23.8974	25.2262	24.8924	8	8	8	864550000
Possible acyltransferase	O07807	28.7158	28.3859	28.7962	28.962	27.8778	28.0857	28.6089	28.4564	28.2322	28.6017	28.6584	28.5402	28.731	28.3205	27.9961	28.4696	29.085	28.8923	28.5519	28.802	28.5355	28.0196	28.1948	28.5712	12	12	12	11189000000
Possible acyltransferase	O07808	25.2267	25.2653	25.609	25.867	25.2589	24.9239	25.393	25.9452	25.2425	25.2176	25.5291	25.5223	25.8143	25.613	24.6072	25.2885	26.1854	25.5097	25.5549	26.05	25.2863	24.8672	25.663	25.2321	11	11	11	1267000000
Possible acyltransferase	O07809	27.1965	26.756	27.5317	27.0749	26.2162	26.0073	26.5053	26.6814	25.9342	26.646	26.6436	26.7653	26.8376	26.2708	26.002	26.548	27.0594	26.7396	26.5526	27.0599	26.772	25.9717	26.0464	26.3416	12	12	12	2949200000
Conserved protein	O07810	26.0852	25.9363	25.7289	26.2701	25.7995	25.5644	25.9632	26.8506	25.6269	26.0592	25.8308	25.8687	26.3839	25.9362	25.4015	26.0832	26.4178	26.1758	26.1534	26.209	26.0634	26.1974	25.9305	25.9703	7	7	7	1980400000
Uncharacterized metal-dependent hydrolase TatD	O08343	26.0376	25.5862	25.7576	26.3448	25.3534	25.3989	26.133	25.2788	25.1944	26.0444	25.9939	25.4484	25.9633	25.1977	25.3262	25.8358	25.4861	25.6194	25.9337	25.5604	25.7649	25.2878	24.9936	25.4555	8	8	8	1556300000
Probable transcriptional regulator	O08377	24.6676	26.1497	25.4241	24.3456	26.1121	24.7406	24.5859	26.4402	24.8903	25.2697	26.4622	25.5216	24.1098	25.8049	24.4976	25.1127	26.5151	25.7539	23.8479	26.6915	25.6097	25.3201	26.2796	25.3007	9	9	9	1365100000
Possible transcriptional regulatory protein (Possibly ArsR-family)	O08446	24.3142	24.974	24.7114	24.7174	25.1593	24.135	24.5018	26.253	24.1424	24.8658	24.5146	24.5248	24.4171	24.6281	23.9009	25.372	25.5895	24.7099	24.266	25.8379	24.376	24.9011	25.0946	24.5706	6	6	6	828400000
Probable oxidoreductase	O33177	NaN	24.494	23.879	24.3953	23.7285	23.9656	24.4425	24.456	24.038	24.6241	24.3742	23.6793	23.7824	24.1832	24.554	24.2875	23.9747	24.14	24.1376	23.6933	24.4969	24.1968	23.1179	24.1095	5	5	5	538230000
Uncharacterized protein	O33181	25.0514	26.0857	25.6287	24.8691	26.4684	25.3873	25.4724	27.1371	25.3601	25.6152	26.0422	25.9662	25.5682	26.5105	25.3318	26.4139	26.8254	26.002	25.525	26.8787	25.6835	26.7878	26.5077	26.2148	8	8	8	2220500000
Uncharacterized protein	O33182	27.9588	27.3099	27.1846	27.9821	26.7375	27.0944	27.754	26.9683	26.8267	27.9614	27.2524	26.9132	27.5134	26.9036	27.1302	27.288	26.9455	27.8842	27.5733	26.9807	27.5428	26.8001	26.811	27.3036	11	11	11	4765700000
Possible bifunctional enzyme long-chain acyl-CoA synthase and lipase	O33185	27.5635	29.333	28.6832	28.7751	29.7365	29.2104	27.7833	26.7201	29.7176	27.8085	28.8882	29.4127	28.0204	29.7552	29.4576	28.35	28.7994	29.1483	28.5056	28.3234	29.3458	28.2875	29.893	29.6999	39	39	39	14820000000
Uncharacterized protein	O33186	25.8313	25.718	26.2683	26.3121	27.2043	26.1211	26.5333	28.4736	27.3888	26.6252	26.122	27.3238	26.2599	25.7854	25.7809	27.1557	26.7577	26.5148	26.206	26.6181	26.5566	27.2062	27.2471	26.8235	6	6	6	2999100000
Uncharacterized protein	O33187	23.8151	24.5828	23.9251	23.9058	25.2218	23.2225	24.5031	25.943	23.6747	24.0235	24.6411	24.0014	25.6794	26.3762	25.0617	26.275	26.9691	26.0901	24.5375	26.2703	24.8898	26.7981	26.8365	26.1475	5	5	5	1196900000
Probable conserved ATP-binding protein ABC transporter	O33189	22.2317	22.7973	23.3918	22.7027	22.5657	22.3621	22.1545	23.2363	22.9995	21.9964	22.6954	23.4876	27.5931	26.7908	25.125	27.3476	27.4401	26.5664	27.3941	26.9291	25.7144	26.4289	25.7572	24.911	10	10	10	1586200000
Uncharacterized protein	O33193	25.8177	25.1255	25.4496	25.9225	26.0087	24.8816	25.5579	26.4428	24.9707	25.5235	25.8633	25.4669	25.5045	25.5657	24.8333	25.5949	26.3507	25.3075	25.4048	26.1445	25.5181	25.0193	26.1361	25.5563	12	12	12	1429200000
D,L-glycerol 3-phosphate phosphatase	O33194	26.4826	26.1489	26.5761	27.3004	25.9136	26.9919	26.8491	25.8108	25.5089	26.9041	25.916	26.0223	26.5846	26.3166	26.4508	26.8152	26.178	26.4052	26.8863	26.1714	26.9675	26.1932	25.7328	25.784	10	10	10	2949800000
Uncharacterized protein	O33195	23.2237	NaN	26.3039	NaN	23.7594	24.1945	23.0359	24.6839	24.6956	23.0297	23.3716	24.7881	22.8253	23.3275	24.1017	23.619	23.9022	24.8761	23.4429	24.0535	26.0949	NaN	23.8996	24.8287	3	3	3	533870000
Uncharacterized protein	O33198	28.4741	27.9533	28.2045	27.3735	25.6502	27.2648	27.5204	26.2537	26.8454	26.9769	27.2648	25.7306	25.5132	24.8069	26.2217	27.0536	26.1829	26.7938	27.5686	26.4605	27.3144	25.6247	24.9707	25.8586	19	19	19	4075700000
Probable conserved transmembrane protein	O33206	26.4676	25.4876	25.7482	26.4136	25.2322	25.8406	26.2703	25.017	25.3876	26.1681	25.683	25.3917	26.2245	25.2371	25.7975	26.2699	25.2986	25.1774	25.9119	25.2536	25.5014	26.0972	25.1952	25.268	7	7	7	1686100000
Segregation and condensation protein A	O33208	24.0338	23.7691	23.7172	25.0638	23.6835	23.6758	24.4337	23.7573	23.6031	23.9154	23.9761	23.6545	23.8359	23.6958	NaN	23.7951	23.7291	23.716	23.9127	23.7779	23.946	23.6995	23.9112	23.5885	4	4	4	445530000
Probable transmembrane protein	O33222	23.8571	23.5352	23.5658	23.8549	22.9545	24.0083	23.5805	23.9749	23.4133	23.606	23.7323	22.9759	24.0271	23.4747	23.7121	24.0893	23.1737	23.4054	23.983	22.9825	23.3803	23.5192	23.1151	23.587	4	4	4	375050000
Probable transmembrane protein	O33223	21.6862	24.2696	23.7132	22.5563	24.6469	23.6183	23.6424	25.646	22.363	23.7099	25.3269	23.7306	23.3581	24.5553	23.162	24.1392	25.1594	24.1952	23.3531	25.0937	24.8051	24.5762	24.024	26.0121	5	5	5	510120000
Probable acyl-CoA dehydrogenase FadE20	O33229	27.0493	26.7987	26.9704	27.216	26.0928	27.1182	26.8416	26.462	26.0492	27.0898	26.7335	26.086	26.5649	26.0623	26.438	26.8143	25.955	26.0848	26.8146	26.2534	26.9412	26.2716	25.7905	26.0867	10	10	10	3067400000
GTPase HflX	O33230	24.5143	24.1975	24.2071	24.0912	23.7831	24.3685	24.4323	24.7619	23.7258	24.1916	24.728	23.5082	24.0927	23.7922	23.6574	24.3738	23.7847	23.8132	24.4289	23.8964	24.0281	24.4252	23.3367	23.9058	9	9	9	566940000
Probable conserved transmembrane protein	O33237	25.6131	26.1618	25.9276	25.8594	26.5915	25.7412	26.347	27.2766	25.7366	26.1723	26.2036	26.0781	25.5316	25.9063	25.6491	26.7201	27.1018	26.4324	25.7615	26.7998	25.9036	26.7115	26.5369	26.3319	4	4	4	2130500000
Probable integral membrane protein	O33248	26.5334	26.4241	26.7846	26.3254	26.2989	26.6651	25.9002	25.9252	25.4274	26.3653	26.0859	25.2098	25.5489	25.459	25.6441	25.59	26.0202	25.8219	25.5881	25.9805	26.1499	24.9322	25.0909	25.5304	7	7	7	2451300000
Conserved protein	O33249	27.0783	27.0302	27.1721	27.1043	26.9727	25.7014	26.7196	27.5393	26.1601	27.156	26.9586	27.1526	25.5117	26.7667	25.8438	25.9041	27.5289	27.1746	NaN	27.3734	26.1749	26.1856	27.0144	26.7627	8	8	8	3067600000
Uncharacterized protein	O33252	24.3073	24.4092	24.7361	24.0989	24.4349	23.4584	24.7386	25.4144	24.7709	24.8538	24.9132	24.991	24.4373	24.623	23.921	25.2892	25.2945	24.5584	23.9383	25.083	24.3545	25.3761	25.5088	24.6372	4	4	4	746070000
Methionine synthase	O33259	26.3848	26.8353	26.3642	26.7647	26.8809	26.5216	26.1504	26.0485	26.7888	26.3101	26.793	26.5203	26.0801	26.5236	26.9673	25.8231	26.1393	26.3777	26.0672	26.0219	26.5186	25.7394	26.6753	26.8281	29	29	29	2557700000
Uncharacterized protein	O33260	23.2849	NaN	22.3106	22.8183	22.2179	22.4586	22.6328	23.52	22.2623	22.4311	NaN	22.502	22.2077	22.1322	21.6707	22.2339	23.0973	22.4109	22.9828	22.9472	22.3571	21.4654	22.3064	22.127	2	2	2	173580000
Probable oxidoreductase	O33263	29.4278	29.1619	29.1705	29.261	28.2973	28.2868	29.0115	29.055	28.4907	29.13	29.1934	29.0136	29.1702	28.8574	28.7218	28.7748	28.7706	29.2905	28.787	28.7991	28.9357	28.2627	28.495	28.9341	20	20	20	14339000000
Probable iron-sulfur-binding reductase	O33268	28.7006	29.7227	29.0366	29.6301	30.2073	29.8864	29.1994	27.4766	30.6034	29.2985	29.6561	29.8865	28.8776	29.5716	30.0751	29.0863	28.9915	29.7828	29.6453	28.7366	30.1237	29.3115	30.2048	30.291	30	30	30	23576000000
Possible transcriptional regulatory protein	O33269	23.5095	24.2842	23.2647	23.227	24.2272	22.9289	24.1753	NaN	24.8521	23.525	24.0331	24.4676	24.1162	24.5778	24.1395	23.9045	NaN	23.9831	23.8848	24.0607	23.9906	24.6725	24.3641	24.3875	9	9	9	433700000
Uncharacterized protein	O33271	24.8095	24.9032	25.1991	25.5385	25.3294	24.6892	25.0146	25.9696	24.7466	25.1238	24.7193	25.2365	25.5522	25.7456	24.7665	25.1419	25.9375	25.4494	25.1387	25.827	25.0842	24.6486	25.4148	24.8849	10	10	10	1121100000
Possible conserved membrane or secreted protein	O33272	29.1112	29.8703	29.8022	29.6734	30.3825	29.3728	29.4414	31.2043	29.3051	29.674	30.202	29.7589	29.8982	30.5676	29.4975	29.7916	31.1737	30.0473	29.6523	30.8581	29.8556	29.3263	30.3327	29.7913	18	18	18	29662000000
Uncharacterized protein	O33273	28.7375	29.1816	29.2488	28.581	29.4066	28.3738	29.1784	30.383	29.12	29.1756	28.8503	29.6284	28.6876	29.2281	28.5836	29.4895	29.9927	30.0278	28.571	30.0156	29.543	29.8464	29.855	29.3514	5	5	5	20268000000
Possible alanine rich transferase	O33282	26.9278	26.1354	26.4271	27.1452	25.3446	26.517	26.551	26.2412	25.727	26.8075	26.6253	25.3388	25.9897	25.9339	25.6063	25.8436	25.9938	26.0545	25.6551	26.4239	26.2347	25.2783	25.5672	26.0103	8	8	8	2251500000
Epoxide hydrolase EphG	O33283	27.908	28.428	28.0283	27.7067	28.7996	27.4514	27.9408	29.9986	27.8667	28.1366	28.5078	28.3724	27.8754	28.8802	28.0226	28.5769	29.4722	28.5686	27.5718	29.3212	28.0447	28.7398	29.0201	28.5814	6	6	6	10337000000
Amino-acid acetyltransferase	O33289	25.0665	NaN	NaN	24.5345	24.7519	NaN	24.9106	25.9333	24.4091	NaN	NaN	24.4872	NaN	24.7097	23.4798	25.5624	25.4516	24.7781	NaN	25.8515	NaN	26.1572	24.7488	NaN	6	6	6	647910000
Conserved protein	O33291	26.484	27.1542	27.6439	27.1288	28.6729	27.5968	27.1891	29.9769	28.2294	27.2255	28.1831	28.3659	26.9989	27.4535	27.2425	27.4524	28.4084	28.2744	26.6277	28.3925	27.6321	27.9535	28.3393	27.8687	6	6	6	7683200000
Possible type I restriction/modification system DNA methylase HsdM (M protein) (DNA methyltransferase)	O33298	24.8863	24.8409	25.2008	23.5902	23.4434	24.0851	24.4785	23.1374	23.3469	23.4188	23.9952	23.0434	22.4787	23.6456	22.9748	NaN	23.577	23.2805	23.2103	23.5651	23.4826	23.8345	NaN	22.9511	12	12	12	424590000
Uncharacterized protein	O33313	22.6647	23.6974	24.1999	23.1024	24.8822	23.4531	23.0739	24.9462	23.0633	23.3834	24.7586	NaN	23.0548	NaN	22.8963	NaN	25.1454	24.589	23.004	24.9612	23.5371	24.5496	24.4037	24.1205	2	2	2	511980000
GCN5-related N-acetyltransferase	O33317	25.0822	24.581	24.742	24.9752	25.4103	24.5168	25.325	26.4745	24.6624	25.3266	24.5252	25.0778	24.5124	24.9301	24.3057	25.2557	25.8724	25.39	24.2674	25.6708	24.6934	25.2748	25.4073	25.1191	7	7	7	980860000
Uncharacterized protein	O33319	NaN	24.0687	NaN	NaN	NaN	23.6708	23.9432	25.0535	23.9287	NaN	23.8361	23.8624	24.3293	23.0618	NaN	23.0917	NaN	24.1193	23.7218	25.2861	24.3883	NaN	25.0352	NaN	6	6	6	669780000
Probable lipid-transfer protein Ltp1	O33332	26.3705	26.105	26.17	26.7095	25.9298	26.8335	26.284	25.938	26.3782	26.4223	26.0125	25.9278	26.3931	25.9301	26.3944	26.2862	25.8566	26.1588	26.3836	25.8431	26.5655	25.8899	25.473	26.1087	14	14	14	2486500000
Phosphopantetheinyl transferase PptT (CoA:APO-[ACP]pantetheinephosphotransferase) (CoA:APO-[acyl-carrier protein]pantetheinephosphotransferase)	O33336	24.3526	24.7208	24.4469	25.0411	25.1277	24.0494	24.7132	25.9659	23.8979	24.6887	25.1225	24.4589	24.4396	24.4985	23.9551	24.5538	25.4581	24.7418	24.3845	25.0756	24.3949	24.4866	24.9321	24.3655	6	6	6	720580000
Probable aldehyde dehydrogenase AldC	O33340	27.9293	27.8603	27.9625	27.8137	27.4423	28.0637	28.0586	27.4	27.5385	27.7674	28.16	27.1918	28.0823	27.4009	27.7686	27.7803	27.4483	27.4289	28.092	27.4918	27.8485	28.0756	27.1935	27.3836	20	20	20	6601100000
Putative glutamine amidotransferase Rv2859c	O33341	26.873	26.7268	26.8939	27.2869	26.0644	26.3915	26.7652	26.303	26.0779	26.9598	26.7604	26.0181	26.5601	25.5379	25.9877	26.6274	26.2681	26.0552	26.7754	26.2636	26.5664	25.6463	25.8636	26.0918	8	8	8	2713000000
Possible conserved transmembrane protein	O33358	26.0841	26.9213	26.6046	25.9798	27.563	25.8055	26.3817	27.8746	25.7778	26.5553	26.966	26.3526	25.9563	26.8011	25.8016	26.6207	27.6905	26.9514	25.7874	27.4916	26.375	26.8389	27.185	26.5109	8	8	8	2940800000
Possible anti-anti-sigma factor	O33361	25.815	26.5687	26.6849	26.0192	27.414	26.1463	26.2756	27.9389	25.8105	26.2864	26.535	26.2453	24.0236	25.2053	24.8864	26.4036	27.4565	26.4361	25.7638	27.044	26.2254	25.8811	26.1844	25.6156	6	6	6	2546800000
Possible exported protein	O33363	24.4681	23.9607	24.1324	NaN	23.6741	NaN	NaN	24.8114	NaN	24.1688	24.095	23.0746	NaN	NaN	NaN	NaN	24.0897	24.1352	NaN	24.3697	23.3496	NaN	23.124	22.7518	6	6	6	302730000
Uncharacterized protein	O50389	NaN	23.0035	NaN	NaN	23.1988	NaN	NaN	24.1038	NaN	22.5903	23.3733	22.9842	NaN	23.692	22.6706	NaN	23.904	23.3873	NaN	24.1413	NaN	NaN	23.8346	22.8277	4	4	4	183350000
Probable ATP/GTP-binding protein	O50391	24.97	25.5994	25.5368	24.0218	24.7034	23.459	23.9976	25.5796	23.6957	24.3956	24.5935	24.4494	23.25	23.9654	23.637	23.8519	25.4715	24.9898	23.2679	25.3237	24.1166	24.3089	24.6232	24.4329	4	4	4	672280000
Serine protease inhibitor Rv3364c	O50393	24.686	25.5246	25.1747	NaN	24.9436	NaN	NaN	25.6263	NaN	25.4874	25.1029	25.7412	NaN	24.8446	NaN	NaN	25.0691	25.1365	NaN	24.781	NaN	NaN	24.9481	24.9489	4	4	4	604480000
Possible oxidoreductase	O50397	27.9139	28.2725	28.3394	28.0563	28.6175	27.9255	28.3146	29.4307	27.9619	28.4694	28.525	28.125	28.1547	28.4415	27.7965	28.5402	29.0876	28.3466	27.9154	28.9866	28.4052	28.9278	28.7569	28.209	14	14	14	9970500000
Conserved protein	O50398	26.6385	26.2352	26.6442	25.844	26.6264	25.3963	26.0585	27.5845	26.3197	27.061	25.9043	26.8254	26.0993	26.5518	25.9483	26.7605	27.4597	26.7385	25.6171	26.9086	25.8801	27.2219	27.1845	26.8	6	6	6	2620800000
Probable enoyl-CoA hydratase EchA18 (Enoyl hydrase) (Unsaturated acyl-CoA hydratase) (Crotonase)	O50402	23.599	24.1812	23.7453	NaN	23.451	NaN	23.0325	23.8967	NaN	NaN	23.3643	23.3508	NaN	22.9179	NaN	NaN	NaN	NaN	NaN	23.5715	NaN	NaN	23.3058	22.6368	3	2	2	188920000
Type B diterpene cyclase	O50406	25.1739	25.004	24.6764	25.3724	24.7089	25.0067	25.5678	24.7767	24.5362	25.2183	24.9181	24.4493	24.8055	24.5882	24.4657	24.9477	24.8674	24.3663	25.3948	24.8744	24.836	25.0653	24.3434	24.6695	8	8	8	915120000
Ribonuclease VapC46	O50411	24.4649	25.4983	24.8916	24.3434	25.421	24.0547	24.8867	25.9788	24.1534	25.196	25.0492	24.6084	24.4286	25.2738	24.6975	25.2766	25.9941	24.4377	24.1602	25.5695	25.0098	25.5404	25.465	24.901	8	8	8	943050000
Probable conserved lipoprotein LpqD	O50416	28.4402	28.8684	28.8556	28.2932	29.006	28.0254	28.7626	29.8375	28.174	28.9427	28.954	28.703	28.3118	28.9581	28.4656	28.2795	29.3522	29.3122	27.7816	29.2407	28.9621	28.6144	28.9105	29.162	8	8	8	12862000000
Possible multi-functional enzyme with acyl-CoA-reductase activity AcrA1	O50417	21.6719	NaN	23.5684	23.5479	23.5065	23.1874	21.508	NaN	21.6596	22.4037	25.2976	NaN	25.7456	25.3885	NaN	23.5124	NaN	21.2951	25.3808	20.693	NaN	25.4971	20.9383	21.9267	8	8	8	400470000
Probable NADPH dependent 2,4-dienoyl-CoA reductase FadH (2,4-dienoyl coenzyme A reductase) (4-enoyl-CoA reductase)	O50431	28.4535	28.1719	27.1693	27.8183	27.7165	27.1818	28.2281	24.5739	28.0327	28.0305	27.4103	26.1322	25.5584	25.4037	27.3487	26.1138	24.8128	26.3222	27.2556	26.0511	26.8437	25.922	26.8846	27.3854	29	29	29	4831000000
Probable ferredoxin FdxC	O50433	29.44	30.5001	31.2988	30.2214	31.5876	30.7598	30.3401	32.4099	31.4854	30.1283	30.6645	30.8125	24.6771	26.0842	25.6065	26.626	28.0973	29.0117	28.5183	30.3044	30.8822	26.6241	26.0781	26.4907	8	8	8	49562000000
Aminotransferase	O50434	28.7137	28.5303	28.2101	29.4346	28.3097	28.8598	28.9943	28.8293	28.3782	28.8512	28.8447	28.2116	28.9845	28.5475	28.61	28.9131	28.7236	28.5282	28.7528	28.6736	28.5519	28.3924	28.4324	28.3971	13	13	13	12183000000
Uncharacterized protein	O50435	26.4934	27.2928	26.724	26.9937	27.5565	26.9453	26.7501	26.4949	27.389	26.8369	27.117	27.116	26.7162	27.4435	27.012	26.6775	26.7925	26.7469	26.8073	26.826	26.8061	26.8927	27.8398	27.453	29	29	29	3674900000
Diacyltrehalose acyltransferase Chp2	O50440	26.8787	26.0976	26.5723	26.6013	25.092	26.3751	26.5264	26.0338	25.9115	26.0459	26.5393	25.6054	26.3881	25.5415	26.1052	25.6222	25.7504	26.1142	26.1105	25.6273	26.5501	25.2532	25.2465	25.8272	10	10	10	2143600000
Conserved protein	O50442	22.7379	22.8586	23.1967	NaN	NaN	22.7278	23.1464	NaN	22.655	NaN	22.2835	NaN	22.5382	22.5924	22.7928	22.5636	22.4869	22.5744	22.8218	NaN	22.3332	22.3609	22.9137	NaN	5	5	5	181000000
Probable pyrroline-5-carboxylate dehydrogenase RocA	O50443	26.1957	25.845	26.1103	25.8195	25.4295	26.8154	26.5489	24.7246	26.2197	26.1182	26.392	25.9998	27.1982	26.0142	26.5587	26.7667	25.7846	25.9255	27.0777	25.8536	25.7897	27.1593	25.803	25.8536	20	20	20	2576100000
Probable proline dehydrogenase	O50444	25.3984	25.2139	25.3326	25.6374	24.6286	25.4465	25.5918	25.3011	25.1175	25.0718	25.3546	25.157	25.5602	24.9874	25.179	25.4639	25.1495	24.7929	25.6977	24.6394	25.1976	24.8738	24.9832	24.7422	11	11	11	1158700000
Probable transmembrane protein	O50451	26.8578	27.253	27.3714	26.6217	27.822	26.9356	27.1535	28.6829	26.8912	27.3426	27.2645	27.2188	27.2006	27.6297	26.7572	28.0283	28.2455	27.6289	26.7421	28.2135	27.0402	28.1409	27.9947	27.3871	8	8	8	5909600000
Magnesium transport protein CorA	O50455	27.1815	26.8729	27.1135	27.605	26.3696	27.4318	27.1495	27.0736	26.807	27.2445	27.142	26.913	27.1951	26.9845	27.0821	27.1928	26.7939	27.0606	27.1741	27.0799	27.2601	26.3523	26.5862	26.906	13	13	13	4208400000
Antitoxin VapB33	O50456	24.0643	24.1551	24.9457	23.4419	24.4009	23.1604	23.5388	24.6641	24.2926	24.1323	23.5889	24.5642	NaN	24.0203	23.7553	23.9009	24.03	24.3398	23.0303	24.4881	24.344	24.1663	24.6978	24.3938	4	4	4	469740000
Probable lipoprotein LpqZ	O50459	24.2266	24.4086	25.011	24.8787	24.2862	23.9492	24.6492	24.3416	23.7578	24.6202	24.5957	23.9589	25.0839	24.4685	24.4512	24.3848	25.187	24.4437	24.3539	25.0365	24.8546	23.9746	24.3681	24.9414	5	5	5	710550000
Probable short-chain type dehydrogenase/reductase	O50460	28.8348	28.8079	29.1562	29.1374	28.4663	28.6477	28.6408	29.0152	28.7196	28.8597	29.1613	28.945	29.2064	28.8602	28.1262	28.8878	28.494	29.0487	28.9883	28.757	28.5549	28.2926	28.4366	28.7753	15	15	14	13490000000
Toxin RelE	O50461	NaN	22.9775	NaN	NaN	23.324	22.4669	22.9066	24.0431	NaN	22.7654	23.044	22.6397	NaN	23.0327	22.6982	NaN	23.4037	22.8726	NaN	23.1639	22.6632	23.2516	23.0389	22.8006	5	5	5	177750000
Antitoxin RelB	O50462	24.4656	NaN	25.6079	24.6131	24.7993	24.5436	25.3341	26.0848	25.6294	25.2745	24.0525	26.1357	NaN	NaN	25.2478	25.8687	24.9809	25.5235	24.5268	25.1178	25.2606	25.8083	25.7843	25.6999	6	6	6	1053100000
Possible membrane protein	O50464	24.976	25.4611	25.8283	25.0641	26.0581	24.7012	24.7651	26.2623	25.4693	25.0449	25.7866	24.8862	25.4672	26.0213	25.0288	24.9484	26.2312	25.1784	25.3944	25.9329	25.3342	24.8172	26.0758	25.2988	7	7	7	1296400000
Probable quinone reductase Qor (NADPH:quinone reductase) (Zeta-crystallin homolog protein)	O53146	29.4844	29.1023	29.3351	29.7304	28.8559	29.2111	29.3679	29.4522	29.0143	29.5911	29.3685	29.0399	29.6213	29.0825	29.2705	29.2741	29.0399	29.1578	29.2941	29.059	29.2741	28.8725	28.8127	29.1769	20	20	20	18421000000
Conserved protein	O53147	26.368	25.1603	25.2365	25.9801	24.2463	24.4294	25.6877	24.4302	24.4303	26.0187	25.093	25.0443	25.3316	24.0209	24.7647	25.6509	25.0476	25.1664	25.0052	24.1323	25.1582	24.5842	24.3037	25.2236	6	6	6	1111600000
Probable unidentified antibiotic-transport integral membrane ABC transporter	O53148	23.7463	24.6133	23.9282	NaN	25.4709	24.6181	NaN	25.7663	23.8553	24.5881	24.3955	24.8397	24.4447	25.4813	24.7886	24.8831	25.8082	25.6306	24.314	26.3112	24.8677	24.5021	24.9216	24.6663	3	3	3	748220000
Probable unidentified antibiotic-transport ATP-binding protein ABC transporter	O53149	27.4436	26.7066	26.5563	27.9848	26.3584	26.8948	27.4048	25.8049	26.423	26.9727	26.7591	26.3848	27.2611	26.0181	27.0882	26.8888	26.7221	26.6044	27.3471	26.3079	26.8804	26.0588	26.1125	26.3974	10	10	10	3705200000
Alpha-(1->6)-mannopyranosyltransferase Rv1459c	O53150	24.3851	24.2313	24.1538	NaN	24.0558	24.7162	24.2557	NaN	24.1497	24.2173	24.3987	23.9917	24.3854	24.2954	24.2353	24.2664	23.7858	24.0269	24.1942	23.1245	23.9407	23.7941	24.5261	24.0897	5	5	5	514400000
Probable conserved ATP-binding protein ABC transporter	O53154	29.1558	29.0885	29.5591	28.9435	28.2321	28.1879	28.323	28.8016	28.1505	29.0092	29.1459	29.2315	31.9048	31.3862	31.0757	29.7251	29.6922	29.5402	28.6274	28.6342	28.4075	30.395	30.2	30.5504	17	17	17	26357000000
Possible nitrogen fixation related protein	O53156	23.7185	24.7439	24.8846	23.0255	23.5048	21.7406	22.8472	24.2022	NaN	23.1716	24.2523	24.6563	27.7212	28.1493	27.0764	25.1711	25.7848	23.974	22.1622	22.9283	22.2464	27.6782	27.1391	26.5373	8	8	8	1459800000
Conserved protein	O53157	28.5945	29.2299	29.388	27.0609	28.6958	27.3931	27.6185	28.7181	28.8338	27.8377	29.5861	28.7456	30.7956	31.274	30.4093	28.2451	29.6627	29.1224	26.6294	28.7189	28.5039	30.1886	30.2055	29.9516	6	6	6	18425000000
Probable acyl-CoA dehydrogenase FadE15	O53158	29.4763	29.0214	29.5244	29.4894	29.2427	30.1047	29.7915	28.7516	29.5785	29.4339	29.149	29.388	29.9821	29.3558	29.6641	29.9719	29.2525	29.4403	30.0803	28.8995	29.5908	30.3866	29.4328	29.4983	29	26	26	24652000000
Probable thioredoxin TrxA	O53161	NaN	24.4427	24.5594	NaN	24.6497	23.714	23.7361	25.7473	NaN	23.9371	NaN	24.931	NaN	24.4984	23.8477	NaN	25.7724	24.5914	NaN	25.6253	24.1194	24.3982	25.157	24.2003	3	3	3	566240000
Probable macrolide-transport ATP-binding protein ABC transporter	O53164	26.3471	26.14	25.8702	25.5212	25.6216	25.532	25.7604	25.0184	25.3105	25.8407	26.0642	25.4268	24.9577	NaN	24.5212	25.9266	25.3514	25.1925	25.7437	25.1122	25.4426	25.9864	25.0872	25.7657	10	10	10	1679600000
Probable transcriptional regulatory protein	O53165	22.6764	23.4007	23.2382	22.7223	23.8667	23.1215	22.8388	24.9268	23.2171	22.9963	23.4193	22.9751	22.5277	23.5586	22.6221	23.529	24.5888	23.4589	22.5335	24.1719	23.2307	23.5836	24.1316	23.2064	5	5	5	307840000
Aconitate hydratase A	O53166	30.0014	31.7332	29.9538	31.2369	32.2424	31.3667	30.0449	29.4083	32.3017	30.1745	31.4932	31.286	28.7736	30.4505	31.698	30.1435	30.6949	31.7641	30.4863	31.0989	31.7967	29.8192	32.377	32.2902	47	47	47	70041000000
Possible membrane protein	O53167	26.2798	27.6743	26.8559	25.6851	27.807	26.2739	26.5082	28.4079	26.6603	26.9851	27.3979	27.3397	26.3798	27.6672	26.8119	26.9727	28.4805	27.6553	26.1328	28.2257	27.1156	27.6433	27.9136	27.3736	6	6	6	4311000000
Peptidoglycan endopeptidase RipA	O53168	27.1381	26.4133	26.5478	25.1623	24.8631	24.06	25.894	25.0846	25.3155	25.8101	25.4935	24.1127	25.316	26.4191	26.3585	25.7753	24.9343	25.6697	25.6382	25.8491	25.8575	26.0888	25.8814	25.5742	7	7	7	1563100000
Putative trans-acting enoyl reductase Rv2449c	O53176	28.4788	28.2959	28.4346	28.964	28.1081	29.0502	28.6065	28.3805	28.4981	28.7007	28.8431	28.0982	28.9294	28.6071	28.9265	28.6375	28.3196	28.3121	28.7846	28.2765	28.5445	28.2995	28.1244	28.238	21	20	20	11493000000
2-oxoglutarate oxidoreductase subunit KorB	O53181	29.7642	29.5035	29.7935	30.3109	29.308	30.532	29.8819	29.6541	29.4569	30.0133	29.8336	29.3162	28.4125	27.8897	28.4358	29.7881	29.4408	29.4651	30.0572	29.4022	30.0707	29.1796	28.5972	29.0289	22	22	22	24711000000
2-oxoglutarate oxidoreductase subunit KorA	O53182	30.2002	29.836	29.9474	30.0317	30.3848	30.6631	30.4077	28.5382	30.7894	30.0238	29.8295	30.1057	29.3504	28.8267	29.4191	30.5886	29.3343	29.5545	30.7369	29.4428	29.547	30.7552	30.4176	30.0553	30	30	30	32192000000
Probable esterase/lipase LipP	O53190	26.3937	25.9408	26.0013	25.9696	25.0634	25.4622	25.7309	25.4979	25.136	26.0012	25.8888	25.1794	24.2534	23.3138	24.667	24.1626	24.8088	24.864	24.9533	24.7595	25.4357	NaN	24.6464	24.7603	9	9	9	1213500000
Thioredoxin-like reductase Rv2466c	O53193	27.1359	28.0682	28.1407	27.2094	28.5366	27.255	27.2703	28.9717	27.4603	27.4744	28.1869	28.016	29.2699	30.0434	28.8044	28.4263	29.2362	28.4374	27.4049	28.6425	27.6687	28.937	29.7208	29.044	10	10	10	9536200000
Possible alanine and proline rich membrane protein	O53200	26.0243	25.8274	25.9806	25.6776	25.9144	24.6454	25.7835	26.597	25.0198	26.1228	25.9872	25.6606	25.2006	25.6127	25.117	25.8015	26.3108	25.8423	25.0399	26.022	25.7348	26.057	26.3	25.8995	6	6	6	1603200000
NAD-specific glutamate dehydrogenase	O53203	29.1379	31.4116	30.3804	30.4606	31.8203	30.6357	28.6783	28.8897	31.432	29.0577	31.0202	31.1167	28.7384	31.6568	30.9383	29.1946	30.6745	30.9201	29.7211	30.4087	31.1377	29.1969	31.9311	31.5895	90	90	90	47644000000
Probable transcriptional regulatory protein (LuxR-family)	O53213	24.3357	23.9848	22.1189	22.8819	23.1459	24.0169	NaN	23.0273	23.4886	22.5901	23.0347	22.5137	NaN	22.9576	22.5512	NaN	NaN	22.3917	22.315	23.215	22.8274	22.8394	22.6354	23.3003	7	7	7	206620000
Ribonuclease VapC38	O53219	24.5285	24.143	24.4203	24.2201	25.4005	23.4387	24.735	26.2955	24.6667	25.0325	24.6191	24.4912	24.6166	25.0945	23.8679	24.9331	25.7564	25.2542	23.8603	25.6406	24.1202	25.3725	25.8042	25.3692	5	5	5	849180000
Probable transcriptional regulatory protein	O53238	25.6022	26.3028	26.2472	25.527	26.1696	24.0562	25.9095	27.0737	25.3317	25.9675	26.2238	25.5075	26.0541	27.4474	26.5065	25.9653	26.7607	26.1716	24.8923	26.294	25.7458	25.931	26.3205	26.1388	13	13	13	1953000000
Conserved protein	O53240	24.4349	25.5602	24.6244	24.775	26.1561	24.2626	24.4899	26.6751	25.0435	24.9876	24.8734	25.0768	25.0967	24.8544	24.7509	24.7314	26.2116	25.4319	24.3994	26.0715	24.9366	24.9065	25.4443	25.2658	5	5	5	1049600000
Probable conserved lipoprotein LppY	O53246	26.7132	26.2374	26.7332	27.1222	25.9912	26.8813	26.5564	26.2595	26.1551	26.6816	26.6544	26.0004	26.7464	26.3891	26.6451	26.6359	26.3491	26.3171	26.7637	26.3535	26.5886	25.8756	25.85	26.2987	10	10	10	2959600000
Possible oxidoreductase	O53254	NaN	22.4433	22.4839	21.8897	22.7058	NaN	22.0826	22.8035	21.8658	22.3012	22.0076	NaN	NaN	NaN	NaN	NaN	23.2284	NaN	NaN	23.2911	NaN	NaN	22.344	22.3373	2	2	2	105800000
Conserved protein	O53260	26.3769	25.7944	25.0909	25.9123	26.2217	24.7327	26.0773	27.2212	25.1507	26.1572	25.5643	25.5344	25.9934	26.2155	24.5194	26.6027	26.7251	25.8468	25.7329	26.5633	25.7323	26.8707	26.6414	25.6275	9	9	9	1866500000
Putative acetyltransferase Rv3034c	O53281	26.1994	25.7768	25.8163	26.4119	25.4548	24.9656	26.034	26.7712	25.4202	26.205	25.8647	25.6577	25.2022	25.9123	25.1905	25.5965	26.3794	26.1733	25.5975	26.4523	25.8208	25.2869	25.9353	25.734	11	11	11	1890400000
Conserved protein	O53287	27.6932	26.8309	26.8291	27.9637	26.273	26.8552	27.569	27.0169	26.4495	27.4765	26.7908	26.544	27.3763	26.3072	26.4347	27.4076	26.5019	26.633	27.196	26.6175	26.9267	26.3743	26.4042	26.7274	12	12	12	4165800000
Phosphoserine phosphatase SerB2	O53289	28.9702	28.4595	28.594	29.3586	28.2604	29.1309	29.1374	28.9935	28.6225	28.9787	28.8565	28.4386	29.3139	28.7659	28.9379	29.1661	28.6036	28.6683	29.1523	28.6293	28.853	28.5172	28.4784	28.6259	21	21	21	14177000000
Probable FEIII-dicitrate-binding periplasmic lipoprotein FecB	O53291	28.1962	27.863	28.2211	28.7731	27.6115	28.5849	28.3571	27.5489	27.757	28.2971	28.0653	27.6549	28.2544	27.7633	28.1254	27.969	27.8107	27.7598	28.3174	27.8289	28.2155	27.7537	27.5345	27.7975	13	13	13	8516500000
Uncharacterized protein	O53298	24.5858	24.1261	24.2701	24.3741	24.4355	23.4962	23.9745	25.3077	23.7854	24.3849	24.3331	24.5082	23.8688	23.8877	23.8946	24.4525	24.6202	24.4665	23.7922	24.2907	23.9279	24.4399	24.5212	23.951	8	8	8	573310000
Possible transcriptional regulatory protein (Probably TetR-family)	O53310	24.1239	25.0111	24.7874	23.7797	25.2239	23.8983	24.2153	26.3208	23.5783	24.2671	24.9483	24.7414	24.1091	24.992	24.3094	24.1885	25.784	25.1546	23.6025	25.59	24.3681	24.7926	25.0278	25.0149	9	9	9	757200000
Possible dioxygenase	O53311	25.4879	25.4069	25.6638	26.1766	25.3806	26.4394	25.7388	26.1287	25.4641	25.5854	26.0841	25.4187	24.3178	25.9121	23.6158	25.8068	25.3737	25.4324	26.2733	26.0461	25.9281	24.0837	24.6528	24.5984	12	12	12	1674600000
Probable methanol dehydrogenase transcriptional regulatory protein MoxR3	O53314	25.6912	24.6327	24.7098	25.3689	23.7241	24.7069	24.929	24.557	24.5331	25.365	23.6316	24.2333	24.9208	25.0554	24.5714	24.7117	24.8126	24.544	24.217	24.2989	24.8362	24.0964	24.2209	25.1042	8	8	8	795010000
Conserved protein	O53319	28.9103	28.1058	28.0043	28.9411	27.3106	28.1533	28.6875	27.4987	27.6108	28.6962	28.0141	27.6601	28.5588	27.8802	28.5303	28.1168	27.5949	28.0539	28.1574	27.6875	28.1859	27.5863	27.5867	28.1479	18	18	18	8725100000
Probable transcriptional regulatory protein (Probably TetR/AcrR-family)	O53323	23.6756	24.6731	NaN	24.8121	25.1116	24.1822	24.916	26.3704	24.0716	24.2748	24.8986	24.5275	23.9852	24.6701	23.992	24.8318	25.7162	25.1999	NaN	25.69	24.4526	24.8116	25.2567	25.1071	4	4	4	789050000
Conserved protein	O53329	25.0918	24.571	24.336	25.5506	24.1968	25.0137	25.1516	24.3742	24.3627	25.1714	24.8873	24.1214	25.2375	24.6362	24.8408	25.0062	23.7547	24.2859	25.1267	24.4074	24.5259	24.6858	24.3131	24.4136	11	11	11	866160000
Uncharacterized protein	O53334	26.8538	26.8477	26.8272	26.7961	27.1637	26.2317	26.9246	28.4403	26.7515	26.6136	27.2005	27.1928	27.1147	27.0969	26.3406	27.295	27.8419	26.8257	26.3448	27.4786	26.6506	27.4485	27.6769	26.564	4	4	4	5283500000
Uncharacterized protein	O53336	NaN	23.3606	23.201	NaN	NaN	21.8915	22.3448	24.2221	NaN	22.5806	22.8939	22.1807	22.3512	NaN	22.5227	NaN	NaN	22.3129	22.4867	22.784	NaN	NaN	22.806	NaN	8	8	8	166300000
Endopeptidase La	O53340	27.1669	26.8229	26.8403	27.4291	26.4609	27.1819	27.0827	26.0603	26.4341	27.2363	26.981	26.1212	26.9685	26.4275	26.852	26.9299	26.4821	26.6486	26.8328	26.6224	26.9754	26.2624	26.1923	26.4412	13	13	13	3457200000
Probable conserved ATP-binding protein ABC transporter	O53343	29.0065	28.5066	28.6752	28.8161	27.8107	28.4118	28.4424	28.2445	27.8772	28.7177	28.5978	28.2294	29.1374	28.5484	28.8766	28.1049	27.8354	28.0861	28.1634	27.8558	28.2956	28.4715	27.8537	28.2397	20	20	20	10617000000
Possible transmembrane cation transporter	O53346	27.8085	28.2691	28.4112	28.1357	28.3157	28.207	28.1344	28.8664	27.7604	28.0953	28.3946	28.1192	28.2772	28.3365	27.8045	28.2655	28.7979	28.2259	28.0651	28.7173	28.1595	28.0738	28.294	28.1351	11	11	11	8852700000
Uncharacterized protein	O53352	24.0295	24.5634	24.9067	24.4169	24.9562	24.1829	24.537	26.2145	24.7415	25.0459	24.9234	24.5782	24.2822	24.6632	23.6637	24.6912	25.7503	24.5542	NaN	25.5819	24.1596	23.8777	25.4613	24.5677	4	4	4	736050000
Conserved protein	O53356	26.0693	26.3689	26.9148	26.0013	27.3729	27.0709	26.612	27.6324	27.3844	26.9348	26.4586	27.017	26.0926	26.7662	26.2924	27.3746	27.3877	27.5919	26.1679	27.1736	27.2046	27.2264	27.0015	26.9977	9	9	9	3747000000
Probable phosphomannomutase PmmB (Phosphomannose mutase)	O53360	24.1895	23.9119	NaN	23.8329	23.5571	23.9033	NaN	23.8654	23.8886	24.0206	24.0687	23.0956	22.2712	23.8539	24.5186	24.4191	23.861	23.812	23.6607	23.5418	NaN	24.328	23.2268	22.8074	6	6	6	375520000
Conserved protein	O53362	29.4147	29.0825	29.3558	29.1611	28.5645	29.3313	29.4681	28.5663	29.1142	29.2206	29.4144	28.8972	29.225	28.9308	29.2392	29.0046	28.7475	29.1265	29.1508	28.7459	29.2974	29.3822	28.6676	28.8856	15	15	15	17162000000
Probable succinate dehydrogenase (Hydrophobic membrane anchor subunit) SdhD (Succinic dehydrogenase) (Fumarate reductase) (Fumarate dehydrogenase) (Fumaric hydrogenase)	O53369	25.4964	25.4665	25.1605	21.0242	26.8138	23.1102	24.9152	27.6547	25.1209	26.0736	24.8182	NaN	24.879	24.8587	24.9579	25.0533	26.123	26.4379	24.9297	26.766	25.2961	25.5538	27.6278	26.0052	4	4	4	1472100000
Succinate dehydrogenase flavoprotein subunit	O53370	28.3422	28.0024	28.1204	28.1774	28.2766	28.547	28.5676	27.3325	28.436	28.1255	27.9531	27.9164	28.7394	28.1922	28.4729	28.6048	27.7161	28.0293	28.7477	27.8779	28.077	28.9663	28.1196	28.1399	21	21	21	9517700000
Probable succinate dehydrogenase (Iron-sulphur protein subunit) SdhB (Succinic dehydrogenase) (Fumarate reductase) (Fumarate dehydrogenase) (Fumaric hydrogenase)	O53371	26.9724	26.4827	26.6203	27.542	26.5537	26.6991	27.3632	27.3887	26.6418	27.2413	26.8827	26.5302	26.9005	25.7119	26.2131	27.1301	27.316	26.9426	27.0792	27.2125	26.9062	26.1859	26.2184	26.4125	11	11	11	3383700000
Probable aminotransferase Rv3329	O53379	26.8535	26.5342	26.5488	26.8714	26.2639	27.0712	26.7682	26.5216	26.4012	26.857	26.4232	26.3235	26.638	26.3724	26.6952	26.6714	26.466	26.45	26.8811	26.5896	26.8028	26.2877	26.1771	26.2464	13	13	13	3047600000
Probable penicillin-binding protein DacB1 (D-alanyl-D-alanine carboxypeptidase) (DD-peptidase) (DD-carboxypeptidase) (PBP) (DD-transpeptidase) (Serine-type D-ala-D-ala carboxypeptidase) (D-amino acid...	O53380	25.9144	25.5139	25.7901	25.4091	24.2335	24.4389	25.169	24.4846	24.4354	24.9614	24.1736	24.1472	23.699	NaN	24.2232	23.9904	24.0627	24.5313	24.3869	24.1484	25.1975	23.8429	24.225	NaN	5	5	5	812770000
Probable N-acetylglucosamine-6-phosphate deacetylase NagA (GlcNAc 6-P deacetylase)	O53382	23.7673	22.6879	22.3147	22.5035	22.3013	NaN	NaN	NaN	NaN	22.6917	22.4832	22.1591	22.4051	NaN	22.522	22.1941	22.371	22.3682	22.3973	22.3819	22.2163	NaN	NaN	22.5131	4	4	4	141320000
Probable conserved integral membrane protein	O53385	NaN	23.5094	23.3363	22.97	23.8886	22.4	23.4382	24.9025	23.1605	23.532	22.4092	24.1428	23.4202	23.5187	22.7348	23.9474	24.1847	23.9062	NaN	24.2961	23.3259	23.9908	24.4396	24.0759	4	4	4	529510000
Probable O-acetylhomoserine sulfhydrylase MetC (Homocysteine synthase) (O-acetylhomoserine (Thiol)-lyase) (OAH sulfhydrylase) (O-acetyl-L-homoserine sulfhydrylase)	O53390	29.0054	28.781	29.4361	29.5647	28.577	30.047	29.3134	28.5913	29.0897	29.3937	29.39	29.0787	29.8213	28.8171	28.7942	29.6324	28.8736	28.7779	29.6921	28.7298	29.2124	29.2647	28.3161	28.4797	16	16	16	18168000000
Probable oxidoreductase	O53398	24.5717	24.0424	25.0918	25.0496	NaN	23.7972	24.8565	22.8229	23.2605	24.197	23.7057	23.8122	27.7264	27.0281	27.418	23.7521	23.7844	23.5094	23.7549	23.3901	24.0313	24.1469	24.0701	25.102	8	8	8	1153100000
Conserved protein	O53404	27.5556	27.1084	27.3101	28.0165	26.8007	26.9718	27.514	27.4143	27.0194	27.4829	27.3012	27.193	27.8078	27.2792	27.3707	27.4172	27.1328	27.6687	27.4545	27.0607	27.5273	26.8949	27.0649	27.4208	16	16	16	4946200000
Probable medium chain fatty-acid-CoA ligase FadD14 (Fatty-acid-CoA synthetase) (Fatty-acid-CoA synthase)	O53406	28.1029	27.678	27.7908	27.7273	27.5613	28.2107	28.2166	27.1605	28.0838	27.9776	27.7775	27.665	28.4692	27.7378	28.0396	28.2539	27.4805	27.8449	28.5135	27.6885	27.8511	28.7324	27.5203	27.7774	22	22	22	7614800000
Conserved protein	O53407	26.5151	25.7522	25.6065	26.4309	25.0071	26.0577	26.4605	25.9997	25.5582	26.076	25.6961	25.4942	26.2311	25.7767	26.1393	25.9993	25.7875	26.0019	25.9295	25.6458	25.7752	25.2707	25.6606	26.2832	11	11	11	1950800000
Uncharacterized protein	O53408	26.3369	26.9053	26.8093	26.2276	27.5316	26.4078	26.9998	28.0468	26.3967	27.069	27.1432	27.0216	26.9144	27.2736	26.2429	27.5234	27.8649	27.1033	26.4248	27.5686	26.7738	27.531	27.3342	27.2521	9	9	9	3847400000
Conserved protein	O53409	26.2621	25.8937	26.2918	26.4863	25.3663	25.9685	26.0863	25.285	25.6943	26.1368	26.1792	25.5642	25.9925	25.7362	25.7526	25.6409	25.459	26.0891	25.9415	25.5405	26.2387	25.2411	25.2392	25.4166	16	16	16	1762900000
Uncharacterized protein	O53410	24.5951	23.8744	24.8597	24.8567	23.5988	24.3354	24.2833	24.2888	NaN	24.513	24.297	24.5951	24.4409	23.7229	NaN	24.5204	24.3653	24.9176	23.9876	24.1275	24.2902	NaN	23.7069	24.661	6	6	6	599160000
Conserved protein	O53417	25.487	26.1088	25.7076	25.4694	26.1419	26.1089	25.5496	24.7312	26.1936	25.2244	25.9057	25.5237	26.132	26.1469	25.6813	25.6777	25.5209	25.3864	26.2225	25.0936	25.4183	26.4826	26.111	25.7775	12	12	12	1684400000
Possible enoyl-CoA hydratase EchA9 (Enoyl hydrase) (Unsaturated acyl-CoA hydratase) (Crotonase)	O53419	29.729	29.3259	29.1632	30.0956	29.1376	29.465	29.4931	29.3423	29.136	29.6271	29.5115	28.9126	29.486	28.7895	29.1829	29.3607	28.9395	29.1433	29.5241	29.3162	29.4145	28.6727	28.7708	29.1139	13	13	13	20422000000
Probable conserved transmembrane protein	O53420	26.9162	26.4589	26.9768	26.526	26.1464	26.9223	26.4827	26.2933	26.4162	26.3527	26.2165	26.3144	26.6516	25.7814	26.4863	26.5717	27.2491	27.0111	26.5842	26.2202	27.2213	26.678	26.9584	27.3709	4	4	4	3008200000
Probable beta-ketoacyl CoA thiolase FadA3	O53422	31.3677	31.0069	31.3744	31.7128	30.6887	31.7469	31.3813	30.7796	31.1284	31.4731	31.2068	30.9535	31.4394	30.7576	31.3377	31.1515	30.6905	31.0063	31.4972	30.7781	31.2752	30.8814	30.5775	30.8948	26	26	26	76294000000
Conserved exported protein	O53423	21.299	21.0758	21.6499	22.8383	NaN	21.9735	21.6944	21.2509	22.0409	20.6923	21.2428	21.104	NaN	NaN	21.3133	22.3713	NaN	21.418	23.1488	NaN	22.0089	NaN	NaN	NaN	3	3	3	91304000
Conserved protein	O53432	25.6251	25.1945	25.1102	24.6661	25.339	25.6957	25.7715	NaN	26.1234	24.9797	23.931	25.3069	25.6269	24.9077	25.1897	25.7923	24.0831	24.5376	26.1539	NaN	24.5773	26.1455	25.2843	24.6285	13	13	13	1090200000
Probable PHOH-like protein PhoH2 (Phosphate starvation-inducible protein PSIH)	O53443	28.4645	27.6262	27.2825	28.544	26.8138	27.6117	28.6177	27.861	27.6858	28.3356	27.2729	27.0415	27.5881	27.5617	28.2513	27.5177	27.4413	28.0696	27.6794	27.6742	28.3593	27.2838	26.8927	27.9241	21	21	21	7224100000
Possible glycosyl hydrolase	O53444	27.5119	27.0017	26.8642	27.6375	26.2285	26.3492	26.8803	26.7838	26.3933	26.8038	27.0571	26.0982	26.118	25.8547	25.7774	26.2004	26.2104	26.4441	26.6211	26.5066	26.8145	25.4977	25.8032	26.149	9	9	9	2955000000
Probable membrane glycine and proline rich protein	O53445	27.3976	26.7231	27.1624	27.2784	25.8986	27.5784	27.4682	26.1554	26.9309	27.2423	27.0621	26.7222	27.3899	26.5554	27.4007	27.3322	26.5164	27.0065	27.1164	26.646	27.34	26.6183	26.3935	27.0134	5	5	5	4055200000
Conserved protein	O53448	26.3173	26.4124	26.5282	25.8635	26.6242	25.9098	26.288	27.7601	26.0087	26.1718	26.3836	26.4729	26.3153	26.4451	25.4839	26.6942	27.3994	26.6602	26.0557	27.0713	26.1018	26.6903	26.92	26.3942	9	9	9	2635800000
Antitoxin MazE3	O53451	24.39	25.2853	25.2846	24.4551	24.5155	23.1707	24.524	25.0974	24.3121	25.1473	24.18	24.1426	23.0664	23.9572	24.1451	24.3212	25.5113	25.2035	24.0708	24.6837	25.1398	23.9936	24.4697	25.2956	3	3	3	725920000
Ribosome-binding ATPase YchF	O53459	27.9516	27.6393	27.6968	28.378	27.1694	27.9406	28.0111	27.6153	27.244	27.877	27.9945	27.3841	28.0031	27.3462	27.5275	27.7983	27.447	27.4661	27.8177	27.3895	27.8973	27.1148	27.1823	27.5444	16	16	16	6420200000
Uncharacterized protein	O53462	23.6511	24.6312	23.8305	22.883	24.2947	NaN	22.9894	24.5891	NaN	23.3861	23.5296	23.2247	23.1853	23.7947	22.894	23.2627	23.5072	23.449	22.9818	23.2329	NaN	23.1615	23.3574	NaN	5	5	5	296620000
Putative antitoxin VapB45	O53464	25.7642	26.1881	26.1521	26.0651	26.3554	25.3353	26.0935	27.1283	25.4044	26.3215	25.7317	25.9156	25.7247	25.919	25.4639	25.9297	26.6792	26.2402	25.5022	26.3896	26.2637	25.9364	26.4251	26.126	14	14	14	1914300000
Putative ribonuclease VapC45	O53465	23.8584	24.6444	24.7811	23.4532	25.2728	24.7095	23.8685	24.8857	25.557	25.1277	25.4169	24.4781	23.6196	25.2136	24.0472	25.0311	25.8835	24.6118	24.1119	24.7637	24.8162	24.8382	24.8253	25.0267	6	6	6	819960000
Putative antitoxin HigA2	O53467	23.156	24.4977	24.3842	NaN	NaN	22.5128	NaN	NaN	24.2742	21.898	24.5059	24.6011	NaN	NaN	23.8226	NaN	24.9973	24.4259	NaN	24.7807	24.5028	NaN	24.6647	24.0445	3	3	3	399800000
Uncharacterized protein	O53477	25.145	24.6781	24.8871	22.5981	21.6274	21.5651	22.3827	22.6639	22.1637	22.195	22.7483	21.955	NaN	NaN	22.3574	22.699	22.5241	21.98	22.4148	22.474	21.9178	NaN	NaN	NaN	6	6	6	223930000
Uncharacterized protein	O53479	26.1603	26.8358	26.525	26.3915	27.7158	26.2602	26.693	27.9788	26.7391	26.7596	26.9457	26.7634	26.5761	27.1415	26.273	26.8342	27.7063	27.0585	26.2685	27.6315	26.7251	27.2959	27.4518	26.7854	7	7	7	3824800000
Probable sugar-binding lipoprotein	O53485	25.4276	25.6096	24.9921	25.0228	24.4903	24.9909	24.7588	25.6297	24.4694	24.9417	25.4443	24.4396	25.0885	25.1182	24.3169	24.8324	24.9269	24.4024	25.1787	24.827	24.8521	24.8255	24.3218	24.3772	9	9	9	894950000
Conserved protein	O53486	26.1703	25.8772	26.2885	26.7661	26.0059	25.8794	26.3728	26.5727	26.0175	26.2842	26.5632	26.5997	26.6898	26.1458	25.6435	26.5832	27.0846	26.4679	26.4832	26.934	25.9767	26.0532	26.4855	26.3256	9	9	9	2452200000
Carboxylic ester hydrolase	O53488	25.4011	25.3887	24.8352	24.2755	24.9249	24.9683	25.4876	24.3237	24.5688	25.1308	25.1684	26.0759	24.9409	25.5643	25.4761	25.0669	24.3806	24.1008	24.9745	24.2981	24.5408	24.8646	24.5962	NaN	10	10	10	1117200000
Probable lipoprotein LppI	O53489	NaN	NaN	24.4187	24.4764	23.8658	23.798	NaN	23.9654	24.5877	NaN	23.8828	NaN	25.6699	NaN	24.6311	24.6428	NaN	NaN	24.4862	23.2952	24.3937	24.9204	NaN	NaN	4	4	4	528550000
Bifunctional apolipoprotein N-acyltransferase/polyprenol monophosphomannose synthase	O53493	27.2527	27.2935	27.1673	27.1411	27.0735	27.1662	27.1484	27.0216	27.2473	27.1969	27.164	26.9208	26.7483	26.8067	27.0265	27.0911	26.7962	26.7884	27.1022	26.6285	26.9641	27.1637	27.2451	27.1256	23	23	23	4126700000
Conserved protein	O53494	24.8476	NaN	NaN	24.7157	24.6706	24.9944	25.2043	NaN	NaN	25.2044	25.777	24.6579	NaN	NaN	24.6137	26.0628	NaN	24.8318	25.1971	NaN	NaN	25.9811	NaN	24.8415	10	10	10	1037700000
Probable transmembrane protein FxsA	O53495	22.5683	22.8631	23.0298	NaN	22.4014	NaN	NaN	22.8404	NaN	22.5178	NaN	22.6833	NaN	22.3747	NaN	22.5275	23.0187	NaN	NaN	22.6613	NaN	22.9463	23.1389	22.7034	2	2	2	124950000
Cobalamin biosynthesis protein CobN	O53498	25.1248	26.9167	25.3034	26.0842	27.198	26.3405	24.215	24.4725	26.7727	24.6896	26.2919	26.1298	23.7075	25.4827	26.2813	24.4589	25.0393	25.8396	24.7481	25.394	26.0762	24.1573	27.366	26.531	24	24	24	1676100000
Uncharacterized protein Rv2102	O53500	25.517	25.0929	24.5954	24.2421	23.4546	23.7768	23.917	24.1472	23.9198	24.2344	24.5118	23.9874	22.8585	23.7052	23.3399	23.7164	23.6992	23.9446	23.8943	24.2371	23.6752	22.8178	23.7592	23.5462	5	5	5	529220000
Ribonuclease VapC37	O53501	23.4102	23.9644	23.9561	23.7471	24.5512	23.014	23.4193	25.7021	22.9421	23.2963	23.3506	23.6636	23.2273	23.9896	23.3545	23.3111	25.0885	24.4984	23.0846	24.6102	23.4879	24.1042	24.6222	24.0496	7	7	7	432510000
GCN5-related N-acetyltransferase	O53504	23.2179	23.2271	23.639	23.3051	23.3673	22.576	23.2853	24.0716	22.5073	23.1895	22.6883	23.0368	23.3753	23.5892	22.47	23.4238	24.1684	23.3481	23.2768	24.4219	23.1653	23.0143	23.5206	22.5505	4	4	4	292890000
Protein LppM	O53505	25.2811	25.5846	25.5309	24.0825	26.8744	24.9681	25.1135	27.4209	24.8665	24.8033	26.2637	25.6662	25.2867	25.9297	24.6613	25.7115	26.8516	25.3258	24.9806	27.0242	25.2087	25.4495	25.4785	25.5404	7	7	7	1694900000
Conserved protein	O53506	28.7887	28.4229	28.8312	29.3112	28.0512	28.8003	28.7668	28.4039	28.2332	29.0407	28.5932	28.5392	29.5571	28.5872	28.6674	28.5945	28.0547	28.4436	28.7915	28.2585	28.4188	28.3424	27.8898	28.3372	15	15	15	12574000000
Probable geranylgeranyl pyrophosphate synthetase IdsA2 (Ggppsase) (GGPP synthetase) (Geranylgeranyl diphosphate synthase)	O53507	25.6179	25.1925	25.3389	25.6995	24.5076	25.3268	25.2016	25.0617	24.6724	25.5414	25.1886	24.717	25.1377	24.8302	25.2021	24.8078	24.9426	25.2221	25.3877	24.8609	25.3824	24.2926	24.4203	25.0232	6	6	6	1057300000
Alpha-(1->6)-mannopyranosyltransferase A	O53508	23.9574	NaN	23.8578	23.8814	23.4863	23.9524	23.7857	23.6575	23.9695	23.7348	23.9402	23.8265	24.1541	23.9037	23.8846	NaN	NaN	23.7838	24.0038	23.7442	23.8838	NaN	23.7937	23.8786	3	3	3	382570000
DNA-binding protein Rv2175c	O53509	26.0854	26.5829	26.7071	25.6703	27.215	25.5647	26.2879	28.2539	25.6919	26.4013	26.3771	26.7257	26.1708	26.7484	25.8106	26.7946	27.6309	26.7766	25.656	27.2311	26.3746	26.9494	27.2073	26.8445	7	7	7	2824800000
Phospho-2-dehydro-3-deoxyheptonate aldolase AroG	O53512	29.8627	29.5198	29.7607	29.9174	29.4502	30.3655	30.0178	29.8738	29.8176	29.961	29.8311	29.6911	29.7563	29.2879	29.7104	30.196	29.4911	29.7934	30.3586	29.651	29.8565	30.2079	29.3988	29.8189	29	29	29	30174000000
1-acylglycerol-3-phosphate O-acyltransferase	O53516	26.6088	27.0439	26.7851	26.8116	27.9279	27.059	27.3697	29.0297	27.1779	26.9653	26.8088	27.2539	27.5865	27.5704	26.909	27.7463	28.6559	27.6089	27.5333	28.3972	27.2415	27.4285	28.4331	27.502	11	11	11	5078200000
Conserved protein	O53517	23.2277	23.6683	25.842	23.2081	23.0242	23.8081	NaN	25.1846	24.5289	23.8877	25.3323	25.6516	23.5362	24.9372	24.5462	23.2335	24.2794	25.4047	NaN	25.7577	23.7477	23.922	25.4757	25.9369	6	6	6	717370000
Uncharacterized protein	O53518	25.9018	25.7619	26.0075	26.2332	25.7691	25.8831	25.6972	24.8341	25.5084	25.942	25.8229	25.5947	25.4046	25.3591	25.2451	25.2553	25.629	25.6531	25.4326	26.0524	25.4829	25.1698	25.2519	25.2679	9	9	9	1758900000
Conserved protein TB16.3	O53519	30.2581	30.4404	30.6123	29.9428	30.9962	29.9385	30.1607	31.6006	30.5184	30.7776	30.3483	30.8518	30.0046	30.4274	29.9635	30.6951	31.2288	31.0514	29.7523	30.9762	30.4653	31.1074	30.8897	30.6888	16	16	16	49119000000
Uncharacterized protein	O53520	23.8493	24.4394	NaN	NaN	25.1703	NaN	NaN	25.6311	22.9309	23.9209	NaN	24.3448	NaN	24.5997	NaN	NaN	25.2516	24.4879	NaN	26.0089	NaN	23.6499	25.5685	NaN	2	2	2	505630000
Long-chain-fatty-acid--CoA ligase FadD15	O53521	30.9963	30.6929	30.8636	30.941	30.8726	31.3985	31.2892	30.1804	30.9887	30.8962	30.6325	30.6583	31.0621	30.7556	30.9859	31.1184	30.5907	30.7251	31.3814	30.656	30.9732	31.5271	30.7038	30.7971	35	35	35	60979000000
Uncharacterized protein	O53530	23.1296	23.6644	23.1836	NaN	23.2581	22.6787	23.1598	24.6205	22.9349	22.7077	22.818	22.9867	23.2359	23.3826	22.7033	24.0067	23.8323	23.2316	22.8889	23.2146	23.2457	23.6609	23.9462	23.2227	2	2	2	285040000
Conserved protein	O53531	27.7257	27.3031	27.3056	28.2669	26.9514	27.0375	27.6594	27.4606	27.1397	27.7269	27.3268	27.0036	27.7017	26.8367	27.0647	27.4146	27.2407	27.3357	27.6115	27.2913	27.5292	27.1141	26.8336	27.2177	10	10	10	4540700000
Possible transcriptional regulatory protein	O53532	29.7444	29.3652	29.5245	29.8244	29.067	29.5826	29.5366	28.9673	29.0542	29.7398	29.5061	29.1534	29.3575	28.9965	29.1389	29.3688	29.1509	29.1306	29.4868	29.4184	29.1763	28.8277	28.8598	29.0546	14	14	14	20159000000
S-nitrosomycothiol reductase MscR	O53533	27.4626	27.1989	27.4546	27.8156	26.8909	27.8902	27.3313	27.2834	27.3504	27.5663	27.5567	27.1166	27.7664	27.277	27.6619	27.5901	27.1625	27.1979	27.6355	27.3363	27.6744	27.0137	26.6123	26.8232	11	11	11	5507500000
Uncharacterized protein	O53534	27.3304	27.5846	26.702	27.9025	28.1567	27.3715	27.7098	28.5347	27.4987	27.6794	26.7341	27.254	26.9577	26.8163	26.4375	26.99	28.1378	27.1218	27.2787	27.3128	27.3709	28.0928	27.3294	27.0846	3	3	3	5165300000
Possible oxidoreductase	O53537	26.6956	26.3123	26.879	26.9649	26.0847	27.0869	26.4599	26.5734	26.2701	26.6262	26.8547	26.4057	26.9106	26.6216	26.6534	26.4348	26.2595	26.4856	26.6063	26.3349	26.7898	25.8292	26.0217	26.2593	12	12	12	2986000000
Conserved integral membrane protein YrbE4A. Possible ABC transporter	O53546	24.206	24.3002	24.3083	24.2084	24.658	23.9658	24.7464	25.0789	23.9931	24.3599	24.5498	24.1854	24.3065	24.5757	23.8643	24.7297	24.6427	24.4449	23.8776	24.8571	24.1903	24.6026	24.9284	24.5094	6	6	6	604240000
Probable short-chain type dehydrogenase/reductase. Possible 17-beta-hydroxysteroid dehydrogenase	O53547	27.0808	26.4537	26.7025	27.1088	26.4224	27.117	26.5889	26.8459	26.5831	26.7706	26.6958	26.7049	27.1311	26.4623	26.5405	26.9464	26.7187	26.4902	26.9527	26.7749	26.8324	26.68	26.2831	26.4424	12	12	12	3313300000
Putative acetolactate synthase large subunit IlvX	O53554	30.3138	29.8713	29.9954	29.8644	29.3818	30.3727	30.1435	29.4196	29.7844	30.1062	29.8278	29.6423	30.1172	29.5159	30.3885	30.1183	29.2647	29.7246	30.2955	29.4059	29.8922	30.363	29.1483	29.777	28	28	28	31901000000
Possible enoyl-CoA hydratase EchA19 (Enoyl hydrase) (Unsaturated acyl-CoA hydratase) (Crotonase)	O53561	25.0493	24.9142	25.3445	25.3852	24.3831	24.5724	25.1674	24.8768	24.3846	25.215	24.8035	25.0225	25.4799	24.6089	25.2393	25.1354	25.2267	24.7418	25.2046	25.2711	25.4193	24.4086	24.0854	24.7437	11	11	11	1003600000
Uncharacterized protein	O53564	27.7176	27.9408	27.8634	26.9855	27.7281	26.7299	27.1203	28.5491	27.1472	27.5386	27.5275	27.5923	27.5916	27.9261	26.9919	27.2323	28.1272	27.6099	27.2172	28.2029	27.129	27.0321	27.8948	27.2602	16	16	16	5458400000
Putative coenzyme F420-dependent oxidoreductase Rv3520c	O53565	29.6375	29.3423	29.614	30.0152	28.884	30.1322	29.5882	29.3148	29.1158	29.6695	29.6912	29.0606	29.8942	29.3311	29.5264	29.3772	29.0747	29.1864	29.7737	29.1848	29.5054	28.8373	28.7007	29.0784	18	18	18	22357000000
Probable conserved membrane protein	O53572	28.4914	28.0106	28.1444	27.9459	26.2221	26.9771	27.5606	26.3588	26.9348	27.3284	27.2745	26.4007	25.8768	25.5887	27.0226	26.808	26.2897	27.2026	27.1583	26.2476	27.7688	26.1266	26.1542	26.9789	9	9	9	4585700000
Probable acyl-CoA dehydrogenase FadE35	O53577	26.5288	25.7572	26.034	26.0888	26.2813	26.5922	26.4612	24.8908	26.3857	26.1044	25.3416	25.972	26.7412	26.1225	26.6377	26.7065	25.1203	25.4119	26.6439	24.9793	25.6811	27.0944	25.3606	25.5759	17	17	17	2181800000
Probable propionyl-CoA carboxylase beta chain 4 AccD4 (Pccase) (Propanoyl-CoA:carbon dioxide ligase)	O53578	29.4203	28.695	29.0457	28.9466	28.7678	29.342	29.4331	28.4464	29.1453	29.215	28.8198	28.8009	29.3442	28.5729	29.0833	29.5258	28.6471	28.6644	29.5528	28.6698	28.9472	29.7057	28.41	28.8644	26	26	26	17363000000
Long-chain-fatty-acid--AMP ligase FadD32	O53580	33.1196	32.6251	32.7253	32.9767	32.7739	33.0831	33.0993	32.1275	33.1502	32.8964	32.3884	32.8401	33.02	32.768	32.3505	32.8869	32.1633	31.7294	32.96	32.0924	32.0947	33.1302	32.8135	32.3583	36	36	36	206410000000
Probable conserved membrane protein	O53581	27.3471	27.311	27.0449	27.6583	26.8299	27.1718	27.2988	26.5976	27.0903	27.0251	26.9036	26.79	27.154	27.3336	27.7387	27.0427	26.9447	27.0762	27.041	26.6411	27.1531	26.6348	26.5672	27.5216	10	10	10	4734500000
Terminal beta-(1->2)-arabinofuranosyltransferase	O53582	26.7979	26.4413	26.4887	26.383	25.9563	26.5388	26.9115	25.9004	26.5272	26.4641	26.6335	26.1703	26.5861	26.2815	26.616	26.5432	26.1205	25.9021	26.7385	25.8477	26.2684	26.954	26.1614	26.3457	13	13	13	2599700000
Galactofuranosyltransferase GlfT2	O53585	28.2881	27.9652	27.4629	27.9739	28.3241	27.742	28.4577	26.5158	28.3081	28.2907	27.5548	27.7344	28.2497	27.6377	27.8512	28.4356	27.1041	27.2233	28.601	26.879	27.5195	28.6424	28.2969	27.9463	27	27	27	7998600000
Uncharacterized protein	O53594	25.7143	25.2997	25.4321	25.6604	25.2607	25.0902	25.5629	26.1634	25.1061	25.4757	25.6959	25.459	25.7408	25.4222	25.1603	25.5459	25.8321	25.7509	25.4659	26.0599	25.262	25.218	25.5828	25.7053	6	6	6	1374800000
Conserved protein similar to jag protein	O53598	28.9249	29.4598	29.3089	29.0811	29.5858	28.7083	29.2323	30.559	28.9822	29.4144	29.4551	29.2922	28.6643	29.2693	28.2333	29.185	29.8504	29.5805	28.6208	29.8238	29.3026	29.4227	29.3434	29.1594	16	16	16	18798000000
Uncharacterized protein	O53604	25.1663	25.2153	25.4115	25.2608	25.5527	24.4111	25.2454	25.9347	25.1842	25.6776	24.9477	25.1597	24.8836	25.1359	24.8716	25.2005	25.8771	25.6155	24.9624	25.7716	25.3569	24.9046	25.7798	25.5787	7	7	7	1127100000
Uncharacterized protein	O53605	26.8416	26.548	26.7797	26.9509	26.0834	26.5457	26.4892	26.6399	26.0047	26.8813	26.5945	26.1203	26.3715	26.081	26.2943	26.145	26.0526	26.1991	26.3478	26.3806	26.6516	25.7086	25.8242	26.3072	14	14	14	2532200000
Probable isocitrate dehydrogenase [NADP] Icd2 (Oxalosuccinate decarboxylase) (IDH) (NADP+-specific ICDH) (IDP)	O53611	30.8271	30.8505	30.4289	30.7078	31.3897	30.705	31.1542	29.0427	31.519	30.8602	30.5818	31.0377	31.5564	31.1651	30.9222	31.5906	30.4637	30.858	31.7453	30.1654	31.1477	31.9469	31.5023	31.5155	40	40	40	65768000000
Possible transcriptional regulatory protein (Possibly TetR-family)	O53612	NaN	NaN	24.0501	23.5695	24.1294	23.6264	23.612	25.4841	23.6192	23.986	23.9129	23.7867	23.6852	24.2794	23.0668	24.3438	24.7208	23.6056	23.4854	24.4756	23.7319	24.384	24.1271	23.913	4	4	4	432360000
Probable oxidoreductase	O53613	28.6608	28.1353	28.4373	29.0379	27.7895	28.5496	28.8062	28.1799	28.2332	28.7101	28.552	28.0796	28.6739	28.0246	28.5859	28.4957	28.0329	28.5961	28.3781	28.1572	28.7319	27.9791	27.8604	28.3274	16	16	15	10516000000
Conserved protein	O53619	26.6415	26.3917	26.5201	27.2867	26.1828	26.9459	26.601	26.4238	26.2422	26.683	26.7396	26.1068	26.7249	26.2064	26.3773	26.4862	25.9828	26.1313	26.5797	26.1388	26.4068	26.194	25.8809	25.9542	12	12	12	2800200000
Probable aminotransferase	O53620	27.4344	27.0217	27.0671	27.7593	26.0689	27.0758	27.572	27.0129	26.6458	27.289	27.1604	26.2872	27.4414	26.7664	27.1299	26.9591	26.7023	26.5027	27.333	26.9535	27.1977	26.6098	26.2548	26.4741	16	16	16	4153400000
Probable oxidoreductase	O53622	26.9284	26.4645	26.9259	27.4323	26.3933	26.502	27.173	27.4276	26.4975	26.8848	27.0917	26.7619	27.2608	26.5579	25.9267	27.351	27.2553	26.7392	27.302	27.218	26.7579	26.544	26.7759	26.7108	13	13	13	3632200000
Probable transcriptional regulatory protein	O53623	25.1922	25.7162	25.6896	25.3555	26.4393	25.1388	25.4581	26.8439	25.1948	25.7128	25.906	25.7383	25.2289	25.9035	25.112	25.7931	26.6959	26.1045	25.2207	26.7568	25.798	26.0954	26.188	26.0602	7	7	7	1763600000
Uncharacterized protein	O53630	26.3658	27.8085	27.6489	26.4614	28.1268	26.8852	26.9264	28.2635	27.1961	27.4611	27.3704	27.5063	26.487	27.7528	26.3533	27.4505	28.1643	27.4583	26.4375	28.2831	27.5135	27.8133	27.9272	27.413	4	4	4	4975700000
Possible GDP-mannose 4,6-dehydratase Gca (GDP-D-mannose dehydratase)	O53634	24.7221	24.0873	24.3968	25.0102	24.2246	23.5333	24.3101	24.315	22.9769	24.8652	24.5452	24.2917	23.6493	23.3944	24.1319	24.7361	23.8839	24.937	24.1088	24.1625	25.0891	22.6922	23.4866	23.7806	9	9	9	580840000
Probable oxalyl-CoA decarboxylase OxcA	O53639	24.5463	25.1758	26.833	24.1224	23.7781	24.7506	23.6642	22.4091	24.0563	24.4071	24.1759	26.7874	30.1159	29.0749	28.5776	25.755	26.1521	22.8868	25.3239	23.5723	23.0383	30.1747	27.0539	27.5252	27	27	27	4870700000
Probable transcriptional regulatory protein (Possibly TetR-family)	O53641	26.3435	26.7838	26.2188	25.7637	27.0285	25.9554	26.3385	27.9362	26.072	26.5111	26.8471	26.6274	26.0515	26.6398	25.7351	26.7581	27.6377	26.7036	26.1114	27.5688	26.2767	26.8255	27.2274	26.5621	11	11	11	2823700000
Probable conserved membrane protein	O53650	25.764	26.2612	26.7069	25.7317	26.5882	25.6769	26.2712	26.7917	25.9741	26.0776	26.6013	26.453	26.1539	26.3396	25.4675	26.5746	27.1835	26.6747	25.974	26.8818	26.2398	26.7031	26.8491	26.211	5	5	5	2359300000
Possible conserved transmembrane protein	O53651	25.5654	26.1178	25.9981	25.4416	26.6141	25.4595	25.8902	27.4694	25.3891	25.9625	26.2079	26.1045	25.7985	26.3397	25.4545	26.2086	27.1979	26.4091	25.5756	26.7628	25.8599	26.3018	26.7079	26.2015	10	10	10	2126700000
Conserved protein	O53652	25.3178	24.777	24.6627	24.2919	25.0399	23.5407	25.1308	26.14	24.1756	25.0558	24.3969	24.9341	23.8952	23.5117	23.7836	25.0464	25.2041	24.8319	24.2608	24.8232	24.1294	25.5726	24.6694	24.8073	6	6	6	888380000
Possible transcriptional regulatory protein (Probably TetR-family)	O53661	26.0169	25.9388	25.2798	24.8156	26.4177	24.6942	25.2369	26.8006	25.1407	25.5639	26.1331	24.9914	25.0952	26.0335	25.3385	25.5695	26.5147	25.124	25.1893	26.5529	25.554	26.1791	25.9812	24.9227	5	5	5	1455700000
Probable 3-hydroxyacyl-thioester dehydratase HtdX	O53664	29.4032	29.4467	30.0961	30.1389	29.0549	29.6462	29.7611	29.569	29.0073	29.9475	29.8902	29.5336	30.276	29.7235	29.0998	29.914	29.503	29.4346	29.8049	29.3215	29.9064	29.2535	28.9113	29.3149	14	14	14	24482000000
Probable acyl-CoA dehydrogenase FadE5	O53666	29.7321	29.4224	30.0258	29.4046	29.6801	30.4021	29.9103	27.7365	29.9975	29.7878	29.4584	30.1701	31.0407	30.3533	30.2173	30.195	29.1899	29.1322	30.2535	28.7435	29.0267	31.1789	29.726	29.7272	37	37	34	29943000000
Possible oxidoreductase	O53667	24.4381	25.6112	25.3983	24.597	26.0059	24.9145	25.2284	27.2696	25.3622	25.2913	25.5328	25.6675	25.3051	26.0079	25.3078	25.856	26.7598	25.6618	24.8974	26.2363	25.0349	26.117	26.1271	26.0782	7	7	7	1476400000
Probable succinate dehydrogenase [iron-sulfur subunit] (Succinic dehydrogenase)	O53669	29.5933	29.5511	29.8501	30.1834	29.6702	29.5732	29.7013	30.0029	29.5254	29.7259	29.9893	29.7521	29.3662	28.9742	29.1696	29.7949	30.068	29.9719	29.8503	30.1684	29.9138	28.9567	29.2056	29.3939	23	23	23	26106000000
Probable succinate dehydrogenase [iron-sulfur subunit] (Succinic dehydrogenase)	O53670	30.9919	30.6405	30.7627	30.6505	30.8743	31.0854	31.2684	28.2432	31.2818	30.7766	30.3149	30.7892	31.2857	30.6102	30.3453	31.2976	29.8866	29.922	31.3262	29.8453	30.2816	31.6498	30.922	30.5669	42	42	42	53522000000
Probable succinate dehydrogenase [membrane anchor subunit] (Succinic dehydrogenase)	O53671	27.3576	26.798	26.4548	27.2612	26.7645	26.7402	27.3273	27.4174	27.2005	27.3156	27.1068	26.6573	27.0163	26.4911	26.9165	27.1771	27.4389	26.9853	27.2163	27.321	26.6694	27.006	26.9588	26.9999	6	6	6	4087100000
Uncharacterized protein Rv0250c	O53672	29.0043	29.4336	29.6929	29.2613	29.5991	28.8705	29.2771	30.3287	29.1642	29.5229	28.6294	29.4897	28.6707	29.2463	29.1789	29.4011	30.0341	30.1655	28.4095	29.9348	29.7822	29.8638	29.5087	29.85	12	12	12	20035000000
Heat shock protein Hsp (Heat-stress-induced ribosome-binding protein A)	O53673	25.3608	25.7053	25.6041	23.4065	24.341	25.2173	24.3448	25.5172	24.7458	24.8886	25.0504	25.5876	27.299	28.1832	27.5504	29.0388	28.7213	27.5532	24.2114	24.7033	24.487	28.1575	28.3915	27.0411	6	6	6	3182200000
Conserved protein	O53680	24.0967	24.8894	24.6467	24.3812	25.5332	25.1312	24.8585	25.6543	24.6039	24.9824	25.4517	24.7397	NaN	25.2198	24.0213	25.3315	25.4792	25.0699	NaN	NaN	24.705	NaN	25.7064	24.5422	3	3	3	874830000
Uncharacterized protein	O53682	24.5776	23.5938	23.7569	23.4519	22.5577	23.6857	NaN	22.3665	22.7743	23.3917	NaN	23.1981	24.0805	25.0262	23.5934	23.6839	NaN	23.3301	22.5493	23.7009	23.2381	23.0726	NaN	23.5292	8	8	8	326360000
ESAT-6-like protein EsxG	O53692	24.9313	24.932	26.2178	26.1336	26.6013	26.2062	24.7469	25.8998	24.3656	27.0056	26.9694	28.4393	26.7737	26.5918	26.5131	25.6967	26.013	26.2099	23.1885	NaN	25.7973	27.708	27.0214	27.9904	2	2	2	3078100000
Mycosin-3	O53695	27.7198	27.2017	27.4366	27.9302	26.8057	27.5129	27.884	26.9171	26.9716	27.8528	27.4408	27.1767	27.998	27.5527	28.1204	27.4802	27.0568	27.229	27.4825	26.891	27.2305	27.6669	26.9395	27.3596	7	7	7	5382200000
Conserved protein	O53697	25.6518	25.1183	25.4644	25.6701	24.3086	25.2593	25.1307	24.9712	24.6238	25.5009	24.9446	24.2991	26.1635	25.2157	25.4013	25.2507	24.4098	24.5076	25.1826	24.6374	24.6158	24.7292	24.5972	24.7998	10	10	10	1082000000
Trehalose 2-sulfotransferase	O53699	27.495	27.0788	27.3466	27.9251	26.9583	26.698	27.7291	27.5325	26.8179	27.2768	27.0325	27.1747	27.4543	26.7804	26.4245	27.1685	26.9668	27.1711	27.2967	26.7909	27.3132	26.8618	26.7617	27.1131	14	14	14	4348300000
Possible conserved secreted protein	O53718	29.1984	28.8593	29.1488	29.5669	28.4858	29.1884	29.3206	29.0484	28.7353	29.1911	29.0295	28.7373	29.1482	28.8075	29.2684	29.2486	28.5948	29.1823	29.2318	28.7829	29.3913	28.4825	28.4624	29.0594	16	16	16	19188000000
Probable transcriptional regulatory protein (Probably LuxR/UhpA-family)	O53720	NaN	23.0868	NaN	22.9508	23.703	23.2559	NaN	NaN	23.4769	NaN	NaN	23.3056	NaN	NaN	22.8315	NaN	23.0631	23.0756	23.0343	NaN	23.0996	NaN	23.7477	23.1185	8	8	8	205660000
Probable dehydrogenase/reductase	O53726	28.9387	28.1832	28.4964	28.9493	27.9066	28.7453	28.7342	27.8365	28.4139	28.9782	28.4229	28.2128	29.2141	27.9941	28.4836	28.8201	28.0375	28.1885	28.8913	27.976	28.5761	28.1745	27.7506	28.2981	15	14	14	11233000000
Conserved protein	O53728	27.0221	27.0399	26.9855	26.9429	27.8412	26.5723	27.0757	28.7309	26.6193	27.3919	27.3092	27.23	27.5234	27.7259	27.2778	27.5267	28.2122	27.0615	26.5579	28.2019	26.8908	27.7217	27.9889	27.3647	11	11	11	4963800000
Conserved protein	O53740	25.2997	25.1713	25.0479	24.6357	25.8362	NaN	25.2619	26.1221	24.651	25.0517	24.9541	24.9707	24.2049	24.9555	23.9842	24.5062	25.7542	25.9968	23.9973	25.9433	25.5703	24.8632	25.3685	25.0805	4	4	4	992060000
Conserved protein	O53749	27.976	28.2245	28.1041	27.7616	28.7049	27.7514	27.9971	29.5169	27.8848	28.1902	27.3704	28.176	28.2623	28.6804	28.2168	28.4483	29.4134	28.5605	27.8209	29.0139	27.8431	28.9688	28.9763	28.5465	12	12	12	10057000000
Conserved protein	O53751	29.1518	28.5153	29.0138	29.3782	28.2068	28.5754	29.0524	28.8192	28.3495	29.0554	28.8711	28.9203	28.7867	28.1729	27.8931	28.9402	28.5344	28.8802	28.9634	28.6999	28.4827	28.2289	28.3869	28.5923	15	15	15	13439000000
Probable methyltransferase/methylase	O53764	26.4611	26.0554	25.9358	26.1437	25.4305	25.9434	25.6079	25.7145	25.5301	26.1031	25.9494	25.5336	24.5262	24.5293	24.419	25.4553	25.2741	25.3112	25.7289	25.6112	25.4228	24.3489	24.1244	24.5305	12	12	12	1545100000
Probable transcriptional regulatory protein (Possibly ArsR-family)	O53773	28.7984	28.44	28.6158	29.0634	28.2198	28.7547	28.819	28.4522	28.2481	28.7566	28.6628	28.2786	29.0769	28.3621	28.8617	28.785	28.384	28.4603	28.8745	28.2404	28.9302	28.207	28.2177	28.2609	14	14	13	11993000000
Conserved protein	O53777	29.643	30.4391	30.5068	29.7289	30.8972	29.7826	30.18	31.9507	29.8888	30.2959	30.5479	30.4297	30.1776	30.9593	29.9697	30.537	31.4388	30.5368	29.4712	31.1631	30.0825	31.026	31.204	30.6899	15	15	15	44456000000
Antitoxin VapB26	O53778	NaN	24.8048	25.2182	24.7003	NaN	24.4895	24.8519	25.3351	26.2163	24.7455	NaN	25.4712	NaN	NaN	24.8791	25.155	NaN	NaN	NaN	NaN	24.839	24.9643	NaN	25.2417	4	4	4	464690000
Probable conserved lipoprotein LpqN	O53780	28.9134	28.5372	28.9334	29.5258	28.164	29.0586	29.1231	28.0912	28.4951	29.0976	28.5275	28.6746	29.0492	28.3948	29.1305	28.8223	28.3518	28.8644	28.7184	28.2062	29.0733	28.0932	28.2186	28.8127	6	6	6	12951000000
Probable transcriptional regulatory protein (Possibly TetR-family)	O53789	24.6891	26.1093	26.0351	25.315	26.7153	25.0664	25.1949	27.7626	25.5701	25.8553	26.1131	25.9891	24.631	26.0711	24.9621	26.197	26.6234	26.4886	24.9087	26.8135	25.5921	26.3365	26.192	26.2412	5	5	5	2228100000
Uncharacterized protein Rv0740	O53803	25.1733	25.3502	25.2801	24.913	24.8984	22.8088	NaN	26.409	24.6138	24.6387	25.0955	NaN	24.5429	25.2314	24.946	NaN	26.0771	25.3236	NaN	26.1692	24.9617	NaN	24.9287	24.483	3	3	3	816840000
Probable methylmalonate-semialdehyde dehydrogenase MmsA (Methylmalonic acid semialdehyde dehydrogenase) (MMSDH)	O53816	28.6296	28.3792	28.4629	28.5611	28.4008	29.0528	29.0206	28.2483	28.5401	28.627	28.6643	28.3958	29.2019	28.6746	28.9219	28.9984	28.3574	28.5592	29.1889	28.2803	28.4455	29.4881	28.1188	28.4716	26	26	26	12879000000
Transcriptional regulatory protein	O53830	27.8929	27.5557	27.9781	28.2864	27.4163	27.826	27.9083	27.458	27.473	28.115	27.8746	27.6881	27.8306	27.5773	27.6719	28.0305	27.5396	28.1264	27.8291	27.7031	28.0963	27.2896	27.2589	27.4797	12	12	12	6751500000
Conserved protein	O53836	27.507	28.1103	27.6779	27.4555	28.3217	27.0492	27.6986	28.9993	27.2348	27.918	27.9678	27.2772	26.7778	28.02	27.2255	27.4364	28.7095	27.9562	26.8141	28.637	27.7997	27.7655	28.1318	27.731	14	14	14	6526600000
Conserved protein	O53842	31.2611	30.5228	31.0459	31.5765	30.388	30.9294	31.2446	30.5198	30.8638	31.2385	30.3285	31.0018	31.5381	30.3249	30.6486	31.2975	30.3364	31.1292	31.3982	30.6494	31.1528	30.8815	30.3776	30.7603	16	16	16	64431000000
Probable sensor histidine kinase NarS	O53857	25.4456	25.3271	24.9789	25.4386	24.9555	25.3624	25.4852	24.8544	25.2292	25.426	25.154	24.9105	25.682	25.1165	25.0807	25.4445	24.9506	24.9781	25.4262	25.0035	25.2479	25.1193	25.103	25.2363	8	8	8	1192000000
Putative acyltransferase Rv0859	O53871	31.6535	31.077	31.4772	32.0079	30.9886	31.9582	31.5614	31.125	31.4619	31.8713	31.5784	31.299	32.1022	31.3918	31.6051	32.0293	30.9898	31.1432	32.0653	31.3287	31.2604	31.2669	31.0044	31.1563	21	21	21	95010000000
Probable fatty oxidation protein FadB	O53872	32.1905	31.851	31.4593	31.9353	32.1763	31.6819	32.2792	29.587	32.4223	32.0551	31.537	31.9743	32.7613	32.1211	32.195	32.6348	31.2689	31.9029	32.7577	30.8591	32.154	33.0546	32.3831	32.4942	57	57	57	140560000000
DNA helicase Ercc3	O53873	26.9146	26.5741	26.6072	26.4495	26.073	26.5604	26.9108	26.1916	26.2722	26.4921	26.5796	26.0595	26.726	26.2302	26.3004	26.5678	26.114	26.2954	26.7009	26.2305	26.3299	27.0111	25.8722	26.1349	24	24	24	2662300000
Conserved protein	O53874	26.1767	26.274	25.1617	26.2625	26.1862	25.5957	26.3622	24.5823	26.3237	26.2738	25.5981	25.5325	26.4651	25.6386	25.8391	26.5098	25.3349	25.4627	26.364	24.6558	25.817	26.5026	26.6921	26.2186	20	20	20	1942100000
Probable serine protease PepD (Serine proteinase) (MTB32B)	O53896	28.5465	28.0891	28.6412	28.5853	27.4881	28.3452	28.2906	27.985	27.7184	28.4101	28.3511	27.8589	28.3214	27.7282	28.0386	28.1166	27.7559	27.974	28.0698	27.6587	28.1158	27.975	27.808	28.0626	16	16	16	8374500000
Uncharacterized protein	O53897	29.2416	29.9218	29.3837	29.1961	30.1054	28.9849	29.1815	30.8568	29.0674	29.2841	29.6333	29.5897	29.348	30.0073	28.7984	29.5995	30.4886	29.6308	28.8212	30.1234	29.1103	30.0276	30.125	29.4499	8	8	8	22464000000
Probable adhesion component transport transmembrane protein ABC transporter	O53900	23.826	23.6716	23.2	23.4472	23.8032	23.9362	24.0503	23.2028	23.9856	23.5615	23.6246	23.5274	24.6489	23.732	23.298	24.2723	23.2931	23.1069	24.279	23.4674	23.829	24.0053	24.6395	23.1844	7	7	7	427330000
Mycocerosic acid synthase-like polyketide synthase	O53901	26.2219	27.6824	25.9258	27.1588	27.4937	26.4609	25.9604	25.3266	27.3223	25.5483	26.9954	26.6224	26.4193	26.7874	26.6753	23.8389	26.4036	26.1901	25.7897	26.3894	26.412	26.0583	27.6385	26.7903	44	35	35	2932000000
Probable fatty-acid-AMP ligase FadD24 (Fatty-acid-AMP synthetase) (Fatty-acid-AMP synthase)	O53903	25.1407	24.6224	25.1059	24.6561	25.269	25.5212	25.2321	24.3123	25.3915	24.9338	24.7926	24.9116	25.1641	25.1157	25.0637	24.8236	24.6461	24.5218	25.1962	24.5043	24.8337	25.569	24.9654	24.397	16	12	12	990220000
Conserved protein	O53905	25.3138	26.2459	25.9959	26.0867	26.8077	25.9435	25.9642	27.2745	26.0253	26.0712	26.2946	26.3817	25.9644	26.2653	25.9506	26.4841	27.0153	26.8417	25.5692	26.6569	26.4745	26.6007	26.3152	26.2785	5	5	5	2561600000
Probable ionic transporter integral membrane protein ChaA	O53910	23.5811	24.4314	24.5317	24.1128	25.1457	24.581	24.3773	25.4991	24.5027	24.1396	22.6822	24.2985	24.3262	25.1379	24.0665	24.1351	25.8928	24.4601	24.0833	25.5062	24.7742	23.8394	24.8748	24.2295	3	3	3	660750000
Uncharacterized protein	O53923	27.0985	27.9635	27.6958	27.4474	28.6888	27.4867	27.7551	29.52	27.3179	28.0686	28.1121	28.0518	27.352	27.9133	26.9562	28.2608	29.3428	28.0907	27.3668	29.0226	27.9493	28.4629	28.5577	27.981	11	11	11	8178200000
Possible acyl-CoA dehydrogenase FadE16	O53926	27.7537	27.0201	26.7338	27.9166	26.4951	27.34	27.5424	27.3593	26.6429	27.5995	27.3285	26.5208	27.434	26.8866	27.2337	27.225	26.7661	26.9525	27.3309	26.855	27.2392	26.6718	26.7037	27.0624	15	15	15	4475500000
Possible integral membrane protein	O53930	24.116	24.2235	25.3507	24.3376	24.6364	25.6917	24.191	24.2568	25.0924	24.2015	25.3723	25.9718	25.5363	24.356	24.0162	25.3041	24.3359	24.4264	25.6436	24.4529	24.5035	26.0512	25.1068	24.5731	13	13	13	918950000
Conserved protein	O53931	27.2254	27.9013	27.7335	27.1399	28.1416	27.0868	27.4599	29.4783	27.6203	27.3755	27.9953	28.0686	27.221	28.2565	27.4617	27.8539	28.9329	28.2639	26.9469	28.7118	27.7136	28.0068	28.3945	28.1927	18	18	18	7235800000
ESX-5 secretion-associated protein EspG5	O53943	30.2299	29.6507	29.6423	30.2541	29.1687	29.4243	29.9185	29.3628	29.5321	30.0285	29.8038	29.3241	29.8536	29.275	29.7108	29.6962	29.3246	29.3809	29.7638	29.2741	29.7517	28.9945	29.2175	29.6008	14	14	14	24623000000
Mycosin-5	O53945	26.5815	26.3347	26.1816	27.1632	25.4345	26.2361	26.8056	25.8921	25.9221	26.9854	26.408	25.9603	26.5706	26.0294	26.3691	26.5423	25.7751	26.1885	26.7144	26.1891	26.8013	26.0902	25.733	26.0917	13	13	13	2654100000
Conserved protein	O53961	29.3263	29.9864	30.0247	29.0889	30.4842	29.2853	29.6789	31.336	29.5032	29.7419	29.9287	30.1845	29.582	30.3149	29.1362	30.4579	30.9717	30.1759	29.2702	30.8408	29.7749	30.53	30.5853	30.0252	15	15	15	30506000000
Probable membrane protein	O53962	27.2157	26.6734	27.1193	27.4979	26.4317	26.817	27.2138	27.5708	26.6326	27.2265	26.8737	26.9969	27.2093	26.6714	26.224	27.3702	26.8223	27.2038	27.413	26.7192	27.0513	26.7519	26.5378	26.6668	8	8	8	4112200000
Uncharacterized protein	O53977	23.935	NaN	NaN	NaN	24.8562	24.0293	24.0925	26.0495	NaN	24.1915	24.2805	25.4658	23.9246	24.1748	23.3842	NaN	24.8846	24.3809	23.8573	25.43	NaN	24.7069	NaN	23.7783	4	4	4	585230000
Conserved protein	O53978	26.8196	26.5918	26.5654	27.3381	26.3751	27.2807	26.8703	26.7613	26.4755	26.8774	27.0809	26.6029	27.3239	26.9287	26.9416	26.9312	26.4407	26.5422	27.004	26.5581	26.7204	26.468	26.205	26.3752	16	16	16	3430400000
Conserved protein	O53979	28.4794	28.1157	28.3412	28.8379	27.7884	28.4946	28.3265	28.045	28.4404	28.5515	28.438	28.2246	28.688	28.1907	28.2166	28.5507	28.1786	28.4316	28.5882	28.2265	28.398	27.8249	27.888	28.1453	17	17	17	10002000000
Probable arylsulfatase AtsB (Aryl-sulfate sulphohydrolase) (Sulfatase)	O65931	24.9386	26.5828	25.6998	26.0292	26.8641	25.7503	25.2352	25.4332	26.7121	25.1575	26.2632	25.7441	25.1352	26.4824	25.9681	25.4513	25.1612	25.5211	25.6099	25.4946	25.5061	25.2922	27.0064	26.242	23	23	23	1991800000
ABC transporter ATP-binding/permease protein Rv1747	O65934	27.8249	28.0862	27.5144	27.7272	28.3363	27.7126	28.0389	26.4107	28.304	27.7636	27.7121	27.8215	28.0549	28.0288	27.8291	28.1609	27.386	27.7093	28.3103	27.0454	27.8312	28.4655	28.2386	28.2785	29	29	29	7136500000
Probable oxidoreductase	O65936	29.501	29.1021	29.2758	29.8222	28.9252	29.7691	29.4321	29.4114	29.2014	29.5002	29.5041	29.0057	29.7927	29.222	29.5524	29.5078	29.2328	29.268	29.6729	29.2371	29.3471	28.9114	29.015	29.094	22	22	22	20251000000
Probable conserved transmembrane protein	O69637	27.5625	28.3402	28.2578	27.3762	28.7505	27.5254	27.8001	29.0805	27.484	27.9924	28.3948	28.117	28.0077	28.2317	27.644	28.0777	28.6419	28.1115	27.4184	29.0941	28.1047	28.087	27.9672	27.7528	8	8	8	8261100000
Probable lyase	O69652	27.2002	27.1517	27.259	27.9284	26.7066	27.3718	27.4702	26.8113	26.9168	27.3239	27.0822	26.6886	27.6144	26.9428	27.553	27.165	26.7733	27.1261	27.3073	27.1117	27.2197	26.7073	26.6178	26.7997	16	16	16	4365600000
Probable conserved membrane protein	O69658	24.1837	24.4101	24.8819	24.575	25.1433	NaN	24.3541	25.6132	NaN	24.2891	24.8513	25.4371	24.4214	24.4849	NaN	24.6619	25.2554	25.1749	24.5302	24.9331	24.7395	24.794	NaN	NaN	5	5	5	778400000
Uncharacterized membrane protein Rv3691	O69659	26.4707	25.8891	25.8094	26.4259	25.3439	26.0793	26.1599	26.4428	25.9176	26.3341	26.5564	25.659	26.5028	26.0678	26.4083	26.091	26.0649	25.9342	25.8871	26.1283	26.3747	25.2484	25.5687	26.2655	6	6	6	2046700000
Possible conserved membrane protein	O69661	26.808	26.5952	26.6966	27.1542	26.1667	26.9033	26.9769	26.357	26.538	26.9138	27.0474	26.2054	26.8772	26.5733	26.9542	26.8284	26.3372	26.4187	26.8178	26.4262	26.8338	26.4903	26.1685	26.5843	19	19	19	3166200000
Possible conserved transmembrane protein	O69662	23.8947	23.9903	23.8448	24.6101	23.6101	22.5788	24.0812	23.8195	22.451	24.5429	22.5961	24.5462	24.0388	23.6854	24.4011	NaN	23.8964	24.3621	23.7205	24.4727	NaN	NaN	24.0719	24.4105	5	5	5	449350000
Possible conserved membrane protein	O69663	24.9033	25.4938	26.8299	26.4299	24.9365	26.2398	25.8285	26.2845	25.4284	25.8988	25.2518	24.955	25.8656	25.4705	25.869	26.1642	25.236	25.1505	25.9603	26.0257	26.6549	25.0126	25.3461	25.0453	4	4	4	1738900000
Conserved protein	O69667	30.1796	30.4432	30.1228	30.474	30.6018	29.8103	30.8215	31.6829	30.2848	30.2222	30.3541	30.1496	29.7104	30.1343	29.3741	30.1669	31.21	30.9819	30.2229	30.9058	30.939	29.6496	30.8029	30.105	12	12	12	38914000000
Probable hercynylcysteine sulfoxide lyase	O69668	25.1594	24.2654	24.3	25.3048	23.5224	24.3697	24.6835	24.1807	23.7512	24.9455	24.3514	24.0493	24.7217	NaN	24.6353	24.4697	23.9421	24.4569	24.2062	24.2324	24.4809	23.9685	23.7393	23.9385	6	6	6	683310000
Gamma-glutamyl-hercynylcysteine sulfoxide hydrolase	O69670	25.8552	25.717	25.6449	25.9902	25.7771	NaN	26.4836	26.3307	25.3846	26.6584	26.3727	25.5941	26.0612	26.3477	26.1904	26.3699	27.1495	26.0749	25.7316	27.1769	NaN	25.797	26.402	26.2084	6	6	6	1856700000
Hercynine oxygenase	O69671	25.6358	25.4856	25.5838	26.5164	25.0652	26.1909	26.125	25.9715	26.0731	25.7351	26.1999	25.3592	25.216	NaN	25.259	25.5617	25.454	25.0232	25.6315	25.616	25.8828	25.0529	25.0273	25.0556	7	7	7	1371500000
Conserved protein	O69686	27.9625	27.7113	27.3953	28.1121	27.3436	27.8342	27.7419	27.7494	27.4541	27.7602	27.9709	27.204	27.9619	27.4577	27.6186	27.6067	27.5425	27.4223	27.9144	27.5379	27.5886	27.5613	27.1742	27.3694	21	21	21	6023200000
Probable fatty acid methyltransferase Rv3720	O69687	30.5984	30.3499	30.4513	30.838	30.0611	30.7319	30.5691	30.2666	30.2417	30.6491	30.6401	30.184	30.926	30.4007	30.588	30.6722	30.2711	30.2291	30.8199	30.3694	30.346	30.3998	30.0645	30.2903	21	21	21	45396000000
Conserved protein	O69689	30.1052	29.7444	29.8459	30.6374	29.4762	30.3686	30.2815	29.7159	29.7104	30.2409	30.1203	29.3762	30.1984	29.5946	29.9403	30.1051	29.5634	29.6035	30.2533	29.5513	29.9366	29.7391	29.2252	29.532	22	22	22	31103000000
Lipid uptake coordinator A	O69690	25.6301	26.187	25.7377	NaN	26.3711	26.0105	26.4728	24.9015	26.2911	26.1189	26.1994	25.5824	26.5054	26.1804	25.6315	26.5198	25.1816	NaN	NaN	25.0632	25.9643	26.6748	26.1596	26.4255	1	1	1	1912100000
Possible dehydrogenase	O69693	28.8334	28.1372	28.3105	28.8592	27.9104	28.6555	28.5471	27.8727	27.9831	28.8021	28.5496	27.5557	28.7875	28.3449	28.5869	28.401	27.732	28.1589	28.497	28.144	28.2837	27.9513	27.6251	28.1282	15	15	15	10105000000
Possible transferase	O69696	26.4106	26.2451	25.2173	26.2606	25.9587	24.4869	26.0059	25.2593	26.2912	26.0054	25.7183	25.5135	25.5435	NaN	25.9094	25.8476	25.0481	25.6239	25.9314	24.7587	25.246	25.569	26.0732	25.8645	13	13	13	1634200000
Uncharacterized protein	O69697	25.0466	24.578	24.815	25.1476	24.7392	24.3695	24.8314	24.4383	24.5203	25.0485	25.2127	24.3305	24.7737	24.8177	24.8892	24.884	24.285	24.8111	24.8642	24.8873	24.5774	24.4705	24.5142	24.4168	9	9	9	848990000
Conserved protein	O69699	26.7064	26.3336	26.9052	27.0424	26.0082	26.8093	26.6596	26.2774	25.762	26.6645	26.6999	26.3823	26.6458	26.2848	26.7615	26.6167	26.3328	26.7098	26.71	26.3213	26.9273	25.9334	25.8092	25.844	12	12	12	2894900000
Transcriptional regulatory protein (Probably AraC/XylS-family)	O69703	23.4819	23.2396	23.8783	24.2924	22.4368	23.5213	23.7488	22.7545	22.5189	24.0625	23.9608	22.3467	23.5563	22.6088	23.4218	23.3358	22.8609	23.1728	23.2646	23.085	23.6101	22.619	22.8283	22.996	5	5	5	313810000
[truncated: 1,663 more rows]

## Sheet: S4
Table S4. Number of Mtb proteins differentially abundant after exposure to NO at each time point.
[truncated: 7 more rows]

[truncated: 12 more sheets: S4a, S4b, S4c, S4d, S5, S6, S7, S8, Figure S1a, Figure S1b, Figure S2a, Figure S2b]
